# Supplementary material for: Global temporal dynamic landscape of pathogen-mediated subversion of Arabidopsis innate immunity
Source: Sci Rep. 2017 Aug 10;7:7849. doi: 10.1038/s41598-017-08073-z (PMC5552879; doi:10.1038/s41598-017-08073-z)
Supplement: Supplementary file 2 — Supplementary Table S1 [file 41598_2017_8073_MOESM2_ESM.xls]

## Sheet: Supplementary Table S1
Supplementary Table S1. DC3000hrpA- and DC3000-regulated differentially expressed genes (DEGs) and effector targets
Worksheet No.	Details of genes
1	List of DC3000hrpA-related differentially expressed genes (DEGs) and effector targets
2	List of DC3000-related differentially expressed genes (DEGs) and effector targets

## Sheet: DC3000hrpA-DEG
AGI obtained from Lewis et al 2015	Differentially expressed effector targets
AT5G24090	At3g25070
AT2G45360	At3g01500
AT2G42060	At3g54390
AT4G22460	At3g44720
AT5G23000	At1g17970
AT4G12500	At2g28890
AT4G40070	At2g34710
AT2G39530	At5g42480
AT5G39580	At3g17410
AT3G46280	At5g56250
AT3G19020	At5g58720
AT2G17740	At3g49160
AT4G02860	At5g51110
AT2G45220	At3g07780
AT1G65845	At5g57210
AT4G12610	At3g27010
AT5G43580	At4g34120
AT3G18830	At3g16310
AT2G44370	At3g50910
AT1G30700	At4g11070
AT4G15417	At3g60600
AT4G39270	At5g08330
AT2G42810	At3g54850
AT1G18860	At3g47620
AT4G12470	At4g04020
AT2G38940	At5g66560
AT1G23560	At5g61390
AT2G44790	At5g24660
AT4G12490	At1g04690
AT2G17760	At4g02550
AT1G02360	At4g32570
AT1G22900	At3g46370
AT2G35980	At4g11890
AT5G05340	At5g52750
AT1G68150	At2g23290
AT2G43590	At5g43700
AT5G64120	At3g02150
AT5G24760	At3g09630
AT2G19190	At3g11590
AT5G54160	At4g01920
AT1G18390	At5g11980
AT3G46700	At3g57720
AT1G72620	At1g69690
AT5G48410	At5g19990
AT5G62150	At2g21380
AT5G24230	At4g32190
AT1G49000	At4g34710
AT5G22270	At3g51960
AT5G48430	At5g20000
AT5G44380	At4g15545
AT1G26410	At4g09420
AT1G30730	At4g17680
AT4G37900	At3g56270
AT5G64620	At1g27300
AT2G21400	At3g25800
AT1G65690	At1g32230
AT2G39200	At4g36540
AT5G11210	At1g50420
AT5G14410	At2g35500
AT5G54290	At4g19700
AT1G31885	At5g66480
AT5G18150	At1g54060
AT4G32650	At3g09980
AT4G20860	At2g38750
AT1G31800	At4g28640
AT3G46690	At4g22240
AT5G67310	At4g01090
AT5G44585	At1g63860
AT1G15670	At5g59670
AT1G74030	At1g14920
AT5G43570	At5g65210
AT4G35100	At1g25550
AT3G02240	At5g48370
AT1G14870
AT2G28710
AT1G26400
AT1G18290
AT2G10560
AT4G01700
AT1G17860
AT1G36622
AT1G09560
AT1G64170
AT2G39470
AT3G57380
AT1G64780
AT4G20460
AT5G65610
AT5G13420
AT2G43620
AT3G19660
AT5G03610
AT1G74010
AT5G38930
AT4G02330
AT4G13840
AT3G22060
AT4G20000
AT5G01550
AT3G51660
AT1G66700
AT1G65730
AT1G51800
AT3G51340
AT3G06300
AT4G35170
AT1G14370
AT3G49780
AT3G14240
AT2G21960
AT5G54500
AT3G52190
AT5G17820
AT4G22890
AT5G36700
AT1G10140
AT5G38900
AT4G18430
AT1G64680
AT2G29100
AT3G63520
AT3G04070
AT1G51890
AT3G48720
AT2G26340
AT5G09660
AT1G09340
AT4G01540
AT3G63490
AT2G39518
AT1G51880
AT2G41905
AT1G25390
AT4G16260
AT1G70760
AT4G39710
AT4G34200
AT3G01970
AT5G48400
AT1G66780
AT1G18810
AT4G38970
AT2G35930
AT5G47610
AT1G34640
AT2G01180
AT4G19810
AT3G55150
AT4G10610
AT5G38520
AT1G22850
AT4G34131
AT3G51510
AT1G62300
AT5G40780
AT3G59420
AT1G56500
AT1G65295
AT5G01210
AT1G69410
AT5G15130
AT5G01920
AT2G36950
AT1G07110
AT5G12880
AT2G04420
AT1G51500
AT2G34850
AT3G06350
AT1G19360
AT2G35370
AT2G18670
AT5G14602
AT3G26500
AT3G54110
AT1G54780
AT5G50200
AT2G25735
AT3G16570
AT4G36430
AT3G15518
AT1G30720
AT2G42730
AT2G01910
AT5G42500
AT2G02850
AT5G63990
AT5G16710
AT5G55960
AT5G23120
AT1G30620
AT1G20010
AT1G53310
AT5G53110
AT4G37930
AT4G21120
AT3G57550
AT3G12780
AT5G57480
AT5G36170
AT1G69930
AT1G64400
AT5G51820
AT2G24570
AT4G23010
AT4G23270
AT1G62750
AT4G19820
AT4G39640
AT1G53625
AT4G12230
AT4G08780
AT3G63410
AT5G58350
AT4G36670
AT3G55330
AT1G16080
AT2G38870
AT1G71720
AT2G46820
AT5G10150
AT1G15980
AT3G20820
AT1G03680
AT5G65700
AT5G66190
AT1G61360
AT1G68620
AT4G01800
AT5G42010
AT5G64460
AT1G12940
AT4G23290
AT5G57510
AT4G34180
AT1G64040
AT4G32260
AT2G45180
AT2G15220
AT1G44575
AT5G01590
AT5G44520
AT1G14580
AT1G74020
AT3G18490
AT2G21330
AT1G19150
AT1G42970
AT2G29340
AT5G05190
AT5G44910
AT4G37520
AT2G47590
AT2G18690
AT5G05740
AT4G11820
AT5G02100
AT4G14450
AT3G52450
AT3G29034
AT5G20140
AT4G04340
AT3G14420
AT1G69900
AT1G37000
AT2G44380
AT1G31190
AT2G02060
AT5G55530
AT3G23700
AT4G12090
AT1G09310
AT5G04860
AT1G15260
AT1G49380
AT5G43750
AT4G34980
AT5G62670
AT4G24730
AT1G80460
AT5G04140
AT1G04250
AT1G08940
AT3G25820
AT2G38210
AT4G17560
AT4G26200
AT2G15020
AT5G14640
AT1G48850
AT5G17520
AT1G27990
AT2G36690
AT2G44920
AT2G20890
AT1G79450
AT1G75900
AT4G24770
AT5G21930
AT1G26230
AT2G03730
AT4G24750
AT1G13110
AT1G24807
AT1G76930
AT1G74880
AT4G36990
AT2G17720
AT1G17060
AT3G54050
AT2G35730
AT1G61470
AT3G21700
AT1G02530
AT3G13120
AT3G59700
AT3G26090
AT5G12930
AT2G39930
AT5G48657
AT1G18300
AT1G76870
AT5G62790
AT2G05940
AT4G28080
AT2G33710
AT4G29905
AT5G55230
AT3G21630
AT3G25690
AT3G02730
AT5G09820
AT3G15360
AT1G02930
AT3G12700
AT1G76100
AT3G56370
AT1G20310
AT5G16170
AT5G58260
AT2G33800
AT5G13650
AT5G36925
AT4G11170
AT5G14740
AT4G29060
AT5G51545
AT2G23810
AT3G13790
AT4G03280
AT1G05000
AT5G01500
AT3G06770
AT5G05200
AT1G65610
AT1G14540
AT3G27850
AT3G55800
AT2G28605
AT4G35450
AT4G02530
AT5G56350
AT4G33010
AT1G18170
AT4G13310
AT3G21760
AT3G19720
AT5G63260
AT1G24140
AT1G03600
AT5G34940
AT1G72430
AT3G52750
AT4G01130
AT4G25080
AT1G54000
AT5G45680
AT3G46720
AT4G00370
AT1G34370
AT5G33290
AT5G34930
AT1G74790
AT5G45930
AT3G16250
AT1G32990
AT3G48200
AT1G65230
AT1G62780
AT1G51820
AT3G59780
AT1G32080
AT1G08550
AT3G63120
AT1G32470
AT1G05190
AT5G06320
AT5G53490
AT4G23550
AT3G13433
AT2G42320
AT2G13360
AT3G62410
AT2G42360
AT2G28200
AT3G11945
AT2G17300
AT4G31550
AT3G05910
AT5G59250
AT2G39400
AT5G44390
AT4G33430
AT2G16900
AT3G63160
AT3G52840
AT1G70530
AT1G11610
AT1G70370
AT1G65010
AT4G36945
AT1G01080
AT4G04640
AT5G40050
AT5G51640
AT2G18420
AT4G22070
AT1G05575
AT5G58940
AT5G06530
AT1G55365
AT1G23740
AT5G57030
AT1G54350
AT3G06750
AT2G43030
AT3G04320
AT3G15190
AT2G34860
AT4G01250
AT2G37940
AT4G38540
AT1G26380
AT3G03710
AT4G34190
AT3G18250
AT4G27270
AT3G04890
AT1G66230
AT5G58140
AT2G15390
AT5G24490
AT2G35410
AT3G63140
AT5G46420
AT3G18485
AT5G58330
AT1G80030
AT1G45474
AT4G01310
AT1G03630
AT1G75690
AT4G23940
AT4G12120
AT1G06460
AT1G25400
AT3G53150
AT3G10940
AT4G12830
AT5G14450
AT2G45720
AT3G56170
AT1G80300
AT5G51110
AT5G01790
AT4G28460
AT4G02130
AT2G07000
AT4G18240
AT3G02250
AT5G22800
AT1G32960
AT1G68765
AT1G58340
AT4G35840
AT4G09040
AT3G05625
AT5G42070
AT1G09920
AT2G43610
AT1G59650
AT3G49210
AT5G17310
AT1G29700
AT5G19940
AT5G39830
AT3G13050
AT3G47450
AT3G05360
AT3G01500
AT2G35450
AT5G47640
AT5G57930
AT2G40760
AT5G22070
AT5G38510
AT5G67385
AT4G21750
AT2G34510
AT5G35735
AT5G46050
AT5G13490
AT5G64130
AT5G12150
AT1G53800
AT2G04270
AT5G22640
AT1G14700
AT4G39830
AT2G30490
AT3G61870
AT4G09010
AT1G78850
AT5G24300
AT5G52970
AT3G46780
AT1G08110
AT1G77090
AT3G05900
AT3G02875
AT5G23750
AT1G07720
AT1G70580
AT5G42765
AT1G56140
AT3G51960
AT3G55470
AT5G14910
AT3G51350
AT4G33470
AT2G28890
AT4G39580
AT4G01330
AT5G04810
AT5G27420
AT4G31940
AT2G29110
AT1G21390
AT5G51160
AT1G51790
AT5G19050
AT3G09270
AT5G13510
AT4G30720
AT2G46860
AT4G32295
AT4G10720
AT5G64660
AT5G25240
AT4G34830
AT5G36120
AT3G26080
AT1G29290
AT2G29630
AT3G07390
AT2G15050
AT5G61340
AT3G19850
AT5G62840
AT3G55450
AT5G19990
AT1G78100
AT1G26210
AT5G21920
AT1G15610
AT2G20010
AT1G70170
AT1G62320
AT1G60730
AT1G03310
AT1G63245
AT1G66690
AT5G03650
AT5G17330
AT4G30060
AT5G27560
AT4G25900
AT5G08720
AT2G41660
AT5G55560
AT1G49200
AT2G35500
AT1G60600
AT2G20260
AT3G09570
AT2G40840
AT1G48030
AT5G14260
AT5G63680
AT1G29660
AT4G03460
AT1G12900
AT1G73250
AT5G66055
AT3G09520
AT1G71500
AT4G38770
AT1G23180
AT1G64510
AT1G14330
AT4G23190
AT1G23140
AT5G07020
AT2G26640
AT1G74640
AT3G18560
AT3G47650
AT2G36210
AT5G05730
AT1G68010
AT1G70900
AT3G60370
AT1G13540
AT5G14480
AT4G35300
AT5G13080
AT3G22160
AT1G64640
AT2G17695
AT5G35580
AT5G39650
AT5G54100
AT4G26910
AT4G12510
AT5G06860
AT4G04800
AT4G29590
AT4G31850
AT5G25250
AT2G33180
AT4G01150
AT2G02310
AT4G05180
AT4G17740
AT2G26250
AT4G15120
AT5G66570
AT5G49555
AT5G24314
AT5G47040
AT5G44020
AT2G04842
AT4G19830
AT5G53860
AT3G26900
AT2G37430
AT2G36580
AT2G02370
AT5G56040
AT3G57190
AT5G48790
AT4G30993
AT5G23280
AT5G23060
AT5G13330
AT1G13930
AT1G64770
AT3G61750
AT2G33855
AT1G17200
AT2G46620
AT3G07380
AT3G55560
AT5G63930
AT4G24310
AT2G47510
AT1G23440
AT5G30510
AT1G02220
AT3G54640
AT5G15730
AT4G32870
AT5G40150
AT3G18240
AT3G46550
AT4G38430
AT1G10700
AT1G51920
AT2G16430
AT5G47100
AT5G01540
AT3G43540
AT1G69750
AT5G25930
AT5G16540
AT1G22740
AT1G67840
AT4G38690
AT3G09220
AT2G26910
AT2G16460
AT3G26070
AT1G74730
AT3G62910
AT3G45060
AT5G20050
AT4G34120
AT1G72640
AT3G59730
AT1G18480
AT3G62750
AT3G21580
AT4G12480
AT5G07240
AT2G35760
AT1G23550
AT1G73885
AT5G41050
AT2G30790
AT3G21230
AT4G22730
AT2G26930
AT4G33500
AT1G52760
AT2G42600
AT3G18390
AT5G27290
AT3G30320
AT2G35910
AT1G18730
AT5G57220
AT1G52200
AT3G14060
AT5G53580
AT5G47550
AT1G78560
AT2G46250
AT3G26060
AT1G55450
AT3G47430
AT4G23700
AT5G35200
AT5G60780
AT4G15510
AT5G37600
AT1G29750
AT2G29460
AT1G21670
AT3G52150
AT5G59820
AT1G32550
AT5G37870
AT3G63200
AT5G14320
AT3G27410
AT5G52100
AT1G78060
AT2G45550
AT5G54810
AT2G35610
AT2G30500
AT1G74070
AT3G16140
AT4G23810
AT5G08050
AT5G16570
AT1G23170
AT1G14270
AT1G30755
AT3G63190
AT1G69810
AT4G16340
AT3G60950
AT5G66120
AT5G10730
AT3G49130
AT3G16860
AT3G02690
AT4G25845
AT5G03550
AT1G17220
AT1G15970
AT5G19550
AT2G22990
AT1G74520
AT3G19480
AT1G75800
AT2G27810
AT1G11860
AT5G56600
AT5G05690
AT3G61470
AT4G30190
AT5G09320
AT4G26950
AT1G69820
AT4G14630
AT5G45090
AT4G23670
AT1G79720
AT4G09420
AT2G18980
AT4G18810
AT5G11860
AT3G51820
AT2G29180
AT1G19270
AT1G09430
AT5G03630
AT5G01220
AT5G03190
AT4G36660
AT4G22470
AT5G47190
AT1G44920
AT5G65730
AT2G24270
AT5G57010
AT2G27290
AT5G42440
AT5G57100
AT2G45210
AT2G30570
AT3G13950
AT1G16880
AT2G47190
AT3G32930
AT5G58375
AT1G76560
AT2G47440
AT3G07460
AT1G66680
AT5G40970
AT4G38350
AT2G03810
AT3G11600
AT1G35680
AT5G20280
AT3G22750
AT3G26210
AT3G21352
AT1G15660
AT3G07670
AT5G19390
AT4G01050
AT4G39670
AT1G75770
AT1G27980
AT5G17870
AT1G67520
AT3G01440
AT2G43340
AT1G11200
AT5G61560
AT3G25800
AT1G18460
AT2G16835
AT2G45570
AT3G04140
AT3G48760
AT1G03300
AT1G79680
AT4G25030
AT5G12300
AT5G10690
AT3G54150
AT1G72030
AT3G51750
AT1G31930
AT1G48750
AT1G44446
AT1G78630
AT1G30260
AT4G38210
AT5G08260
AT5G21430
AT1G65260
AT3G50685
AT1G74970
AT1G65240
AT1G70140
AT4G37800
AT4G14210
AT4G00180
AT4G00490
AT2G41380
AT2G38140
AT1G24267
AT2G07560
AT2G24180
AT1G09070
AT5G26340
AT4G05090
AT5G09800
AT3G02520
AT4G23496
AT3G47540
AT4G36250
AT5G14660
AT1G52870
AT2G05830
AT5G61210
AT2G35380
AT3G23760
AT4G25960
AT3G10270
AT5G17230
AT2G21860
AT4G17600
AT1G06180
AT1G16720
AT3G26650
AT5G64890
AT3G03770
AT2G26560
AT3G02720
AT3G25805
AT3G50820
AT3G20230
AT1G76020
AT1G32120
AT4G21280
AT5G44000
AT1G44608
AT5G22620
AT1G21065
AT5G50530
AT5G64440
AT5G53500
AT1G15000
AT1G73170
AT5G44575
AT4G28660
AT1G79850
AT2G28250
AT5G56960
AT1G43670
AT5G19500
AT1G75350
AT5G52030
AT1G20020
AT3G22850
AT1G14840
AT1G71810
AT1G30110
AT5G18660
AT1G15180
AT4G19530
AT3G53650
AT3G51330
AT5G16370
AT3G27160
AT2G15970
AT2G28470
AT3G05990
AT2G15640
AT5G12250
AT1G50730
AT1G03160
AT1G16460
AT5G26920
AT1G63530
AT2G28950
AT1G29070
AT1G73010
AT1G19835
AT2G23130
AT3G25530
AT2G20760
AT1G05620
AT2G32560
AT4G00050
AT1G35420
AT2G48070
AT1G61820
AT3G47070
AT2G39390
AT1G52220
AT1G21080
AT5G43450
AT5G03760
AT5G51550
AT1G31420
AT3G05200
AT3G27830
AT4G34610
AT5G52010
AT2G15760
AT4G02730
AT3G21240
AT2G33250
AT2G43400
AT3G51600
AT1G72190
AT1G41830
AT1G11410
AT3G48890
AT3G48180
AT4G08685
AT5G39590
AT2G44080
AT1G26761
AT2G21385
AT3G27840
AT4G11470
AT4G25910
AT3G21055
AT5G66005
AT3G12110
AT4G37925
AT3G26300
AT1G64355
AT4G26370
AT5G28510
AT2G23450
AT1G17840
AT4G26555
AT2G40820
AT4G27030
AT3G27380
AT1G26090
AT1G60230
AT2G34460
AT2G21280
AT1G76110
AT4G27800
AT5G55210
AT3G56910
AT5G64100
AT1G01430
AT4G21400
AT2G39970
AT1G80590
AT2G24090
AT1G15080
AT1G61120
AT5G37490
AT1G74360
AT3G18110
AT2G01735
AT1G44130
AT2G22320
AT2G38860
AT5G18200
AT3G14415
AT2G02950
AT1G19020
AT1G22300
AT1G57990
AT4G01720
AT2G02680
AT2G35620
AT5G36920
AT5G67370
AT2G04039
AT1G61670
AT4G17900
AT3G09580
AT3G46930
AT4G15110
AT3G15850
AT4G25780
AT1G31410
AT1G72180
AT2G20562
AT1G67700
AT5G13690
AT4G37330
AT5G37820
AT1G10760
AT4G28740
AT5G47960
AT1G26310
AT1G71920
AT3G19810
AT3G28450
AT1G32070
AT5G08240
AT3G11560
AT2G04790
AT3G20680
AT4G28350
AT5G13930
AT1G09780
AT4G37080
AT1G30370
AT3G04410
AT5G35220
AT1G11090
AT1G50900
AT4G15610
AT3G56940
AT5G59490
AT4G02630
AT2G47550
AT5G35730
AT4G34480
AT3G47000
AT5G01420
AT3G57480
AT5G13410
AT1G30250
AT1G09870
AT3G16150
AT3G21650
AT5G41670
AT4G16400
AT5G33320
AT2G21530
AT5G44670
AT2G37660
AT1G49510
AT1G42990
AT1G05070
AT5G16715
AT4G27700
AT4G35430
AT4G23740
AT4G21210
AT5G08650
AT1G07320
AT5G51020
AT4G28790
AT1G02180
AT5G41990
AT5G56860
AT5G46350
AT3G19615
AT3G53720
AT3G08640
AT5G04490
AT4G26790
AT5G66460
AT4G17770
AT4G34050
AT3G55250
AT3G59080
AT1G50450
AT2G04400
AT3G26450
AT5G58250
AT4G38050
AT2G29150
AT5G19230
AT1G05300
AT1G22400
AT3G32980
AT4G36640
AT4G37530
AT1G66160
AT2G47220
AT3G17070
AT5G11840
AT5G39210
AT5G06690
AT1G18250
AT2G01800
AT5G59660
AT2G36230
AT1G51620
AT3G57062
AT1G80260
AT3G03150
AT5G45750
AT5G21222
AT1G55260
AT4G04750
AT3G20920
AT5G67450
AT3G12345
AT4G28750
AT5G46110
AT1G08520
AT1G48600
AT3G17668
AT5G26570
AT1G16020
AT1G16360
AT4G19200
AT1G15820
AT3G23070
AT3G49960
AT3G45090
AT3G45780
AT5G56460
AT4G03415
AT2G02870
AT5G59020
AT5G52200
AT1G78580
AT5G36220
AT5G42310
AT3G01920
AT3G58140
AT1G10410
AT3G18500
AT3G54210
AT2G05920
AT3G55630
AT1G80380
AT5G20960
AT1G32810
AT5G25280
AT1G68530
AT2G01110
AT1G71100
AT5G17770
AT3G23640
AT1G01970
AT4G30230
AT1G44542
AT1G67980
AT4G21860
AT5G16400
AT3G28850
AT1G73655
AT3G17410
AT4G19750
AT4G23820
AT5G42100
AT1G09795
AT3G17040
AT5G54780
AT2G04700
AT1G48420
AT1G22410
AT5G43170
AT1G55160
AT2G14880
AT1G45230
AT5G63880
AT1G13100
AT1G13360
AT3G01180
AT1G35460
AT2G30170
AT3G50740
AT1G16090
AT1G67590
AT4G30580
AT5G40730
AT4G25810
AT5G44240
AT3G05410
AT3G48000
AT3G51240
AT1G12250
AT2G37220
AT4G35090
AT1G69420
AT5G47120
AT5G63700
AT5G01830
AT2G07340
AT4G39650
AT4G33670
AT4G35760
AT3G51440
AT3G08760
AT4G02260
AT1G31330
AT5G65220
AT1G43560
AT2G21370
AT5G24110
AT1G05010
AT5G47870
AT1G78020
AT5G27660
AT4G25290
AT1G60010
AT3G23250
AT4G23890
AT5G55930
AT5G01090
AT1G21380
AT2G29470
AT3G06150
AT5G02780
AT1G13380
AT2G40113
AT2G28570
AT3G49670
AT1G68840
AT1G32220
AT1G60800
AT2G22250
AT1G69970
AT4G01770
AT1G66090
AT2G39410
AT2G38250
AT1G78410
AT3G57880
AT4G37750
AT5G58480
AT1G53230
AT2G36990
AT1G32170
AT4G17050
AT1G68700
AT1G76470
AT3G08940
AT1G77380
AT5G11670
AT1G36580
AT4G11980
AT3G29400
AT5G17990
AT3G55500
AT3G52180
AT3G12910
AT5G48370
AT3G06980
AT4G37390
AT2G44050
AT5G44650
AT1G56145
AT4G21580
AT1G49660
AT5G28830
AT3G10985
AT3G49370
AT1G22280
AT5G08370
AT4G23400
AT2G20825
AT5G67340
AT1G60420
AT4G21680
AT2G12550
AT1G51400
AT1G77840
AT3G52400
AT4G19100
AT1G22700
AT1G13820
AT5G63100
AT1G50280
AT1G13250
AT1G08980
AT1G52230
AT1G67070
AT1G60550
AT2G24540
AT2G40890
AT3G33494
AT1G14280
AT5G59030
AT3G11670
AT2G39920
AT2G35860
AT3G04260
AT5G65840
AT4G24090
AT4G12070
AT3G10930
AT1G76730
AT2G41780
AT3G60530
AT3G10840
AT1G21560
AT1G26930
AT5G48670
AT4G16350
AT5G57345
AT4G31875
AT1G33030
AT1G79030
AT1G27480
AT3G55270
AT2G26330
AT3G47470
AT2G05620
AT1G64610
AT2G35130
AT3G16290
AT4G10340
AT2G18720
AT4G28025
AT2G21830
AT2G44350
AT5G25260
AT5G11420
AT4G26520
AT4G19370
AT1G09640
AT1G01610
AT5G19890
AT5G51830
AT5G02830
AT5G55620
AT5G39530
AT3G54300
AT4G04350
AT2G20050
AT1G56430
AT5G54140
AT3G09860
AT5G52520
AT5G60400
AT1G22840
AT1G26650
AT1G32940
AT3G50260
AT1G74470
AT1G03870
AT1G75750
AT3G51420
AT1G32520
AT3G52380
AT5G06290
AT4G18630
AT4G19970
AT3G46970
AT2G32290
AT5G01020
AT4G11070
AT3G21250
AT1G66480
AT1G78830
AT1G71710
AT3G25920
AT1G34000
AT3G07360
AT4G29070
AT4G27870
AT4G32717
AT4G39330
AT1G06680
AT1G67060
AT2G18160
AT3G02230
AT1G78820
AT4G20870
AT5G24000
AT4G33020
AT4G25040
AT3G06145
AT2G41640
AT5G38430
AT2G37040
AT4G02770
AT3G08840
AT2G01755
AT5G27600
AT2G17972
AT3G63170
AT3G52155
AT5G44290
AT1G48480
AT1G34670
AT1G01480
AT4G38160
AT3G51970
AT4G36530
AT5G02120
AT4G33920
AT1G65060
AT2G34680
AT3G25600
AT1G34430
AT3G16370
AT4G38480
AT1G06620
AT4G21445
AT3G26020
AT3G15060
AT5G27390
AT1G15290
AT3G21190
AT2G17420
AT2G47940
AT3G55760
AT2G32660
AT1G29690
AT5G49030
AT2G27660
AT1G78860
AT5G57440
AT1G51080
AT2G23390
AT4G39800
AT5G66530
AT2G15170
AT2G29060
AT3G14210
AT1G35160
AT1G64720
AT1G21450
AT2G16790
AT2G17130
AT5G41761
AT3G25610
AT1G02110
AT1G16210
AT3G48730
AT5G35490
AT3G01830
AT5G11550
AT3G06430
AT1G03475
AT5G13400
AT1G11750
AT2G07170
AT5G07560
AT5G45000
AT3G17310
AT3G20790
AT5G65600
AT3G28270
AT5G25425
AT3G26830
AT2G29995
AT2G05790
AT5G57850
AT1G53670
AT3G54620
AT5G62560
AT1G55670
AT4G29720
AT4G34090
AT2G35060
AT1G16670
AT1G74850
AT1G65720
AT1G13550
AT1G50740
AT2G29170
AT1G17260
AT5G58730
AT5G06060
AT5G23340
AT1G51940
AT5G45110
AT5G25820
AT4G36910
AT4G12390
AT2G36250
AT2G27040
AT2G31945
AT4G24240
AT1G29390
AT4G12250
AT1G75820
AT4G18540
AT3G24190
AT4G09650
AT1G55370
AT2G35840
AT5G43870
AT4G34730
AT1G62380
AT4G14480
AT2G18890
AT1G60950
AT1G63720
AT5G43060
AT1G14030
AT3G44020
AT1G19715
AT1G30530
AT3G09000
AT1G12280
AT4G22485
AT1G54500
AT3G16000
AT3G62030
AT4G23850
AT3G59280
AT1G76430
AT1G69690
AT3G30520
AT3G43280
AT5G66090
AT5G43890
AT5G26930
AT3G28930
AT5G05520
AT1G69880
AT5G57710
AT4G37290
AT4G18800
AT1G74370
AT1G73470
AT1G10540
AT4G03140
AT1G80450
AT4G38660
AT5G26820
AT2G26500
AT5G03320
AT1G48860
AT1G09740
AT5G63310
AT1G10900
AT3G23175
AT5G23920
AT1G15410
AT1G62330
AT4G23710
AT1G78995
AT2G04100
AT3G18050
AT3G01060
AT5G64380
AT1G28390
AT4G35250
AT4G30490
AT3G20510
AT2G37450
AT5G50240
AT2G22240
AT4G01430
AT1G08390
AT3G56010
AT4G23930
AT4G30920
AT1G28190
AT4G34220
AT1G78450
AT5G37050
AT1G54010
AT3G27390
AT3G28040
AT2G47650
AT1G63970
AT3G08920
AT2G43290
AT5G47650
AT4G32330
AT3G60320
AT4G15930
AT5G03530
AT1G63610
AT3G59300
AT1G60750
AT5G40650
AT5G43290
AT5G55990
AT5G60200
AT3G17840
AT3G14690
AT1G49730
AT4G32590
AT4G38630
AT5G66070
AT5G10625
AT3G57450
AT2G01470
AT5G15310
AT5G12900
AT5G46780
AT5G13980
AT4G31115
AT5G45280
AT5G49730
AT1G32060
AT1G44000
AT5G14970
AT2G33120
AT1G29530
AT5G05580
AT3G53190
AT3G59040
AT4G17500
AT1G18060
AT1G18670
AT3G16530
AT2G45470
AT4G08180
AT3G53180
AT4G00165
AT2G17190
AT1G32900
AT2G02730
AT3G13180
AT1G69450
AT1G66580
AT2G31305
AT2G34310
AT5G47110
AT2G36770
AT4G20130
AT3G57280
AT5G43160
AT5G11450
AT1G77500
AT3G14980
AT3G21520
AT1G58520
AT1G44800
AT1G16515
AT5G61830
AT3G02830
AT4G18480
AT3G19010
AT3G14110
AT3G19340
AT5G61410
AT3G17330
AT1G49990
AT5G53880
AT3G16850
AT2G01670
AT3G28080
AT5G12420
AT4G31310
AT1G70280
AT2G31440
AT3G08740
AT4G22010
AT3G09280
AT1G01360
AT3G29770
AT5G60050
AT3G01720
AT4G20170
AT3G21080
AT1G32690
AT5G06740
AT5G67350
AT5G25940
AT4G18890
AT2G14910
AT3G14640
AT3G51580
AT2G26850
AT1G28440
AT5G40070
AT5G15870
AT1G06240
AT3G11840
AT5G20230
AT5G08470
AT5G53560
AT2G39380
AT2G25840
AT5G47635
AT2G41110
AT1G61930
AT4G22560
AT1G20630
AT3G04780
AT4G31040
AT1G17500
AT1G22370
AT1G75470
AT3G02050
AT3G44890
AT4G12350
AT1G22570
AT4G30360
AT1G23310
AT5G46700
AT3G03160
AT2G20320
AT4G21790
AT1G47900
AT3G25660
AT1G17850
AT4G30950
AT2G27390
AT1G74000
AT5G25440
AT5G64040
AT4G09610
AT2G06520
AT2G25810
AT4G20430
AT1G20810
AT3G01290
AT5G40950
AT1G55750
AT5G50850
AT3G18690
AT1G36320
AT1G05850
AT5G45940
AT5G21100
AT3G61080
AT1G66460
AT4G12980
AT2G42570
AT5G51010
AT1G01170
AT1G11720
AT1G20650
AT3G13500
AT1G31920
AT5G14060
AT1G28200
AT1G76070
AT1G65520
AT5G47840
AT2G25270
AT3G45040
AT4G19985
AT5G54600
AT4G26530
AT2G13800
AT1G26220
AT5G46570
AT1G73060
AT2G16280
AT4G24760
AT5G42830
AT1G07130
AT4G23885
AT5G67500
AT3G54420
AT1G25550
AT3G15380
AT4G12730
AT4G20830
AT5G16360
AT2G01880
AT2G30950
AT4G12380
AT1G07630
AT1G77122
AT1G66980
AT5G56850
AT3G29290
AT1G09815
AT5G16240
AT2G38695
AT1G12220
AT4G04760
AT4G06744
AT4G38840
AT3G08010
AT4G32130
AT5G42030
AT5G15450
AT3G02450
AT2G30390
AT1G22890
AT1G10070
AT3G52910
AT1G50910
AT4G15450
AT1G01790
AT1G18890
AT5G16760
AT5G65005
AT1G21600
AT4G34490
AT3G53130
AT5G63780
AT2G33450
AT2G45300
AT1G51440
AT5G13770
AT3G23400
AT5G10695
AT5G47130
AT5G46390
AT3G55080
AT4G21390
AT5G07440
AT2G31750
AT4G37370
AT1G73870
AT3G08600
AT2G21610
AT3G04420
AT5G13630
AT5G11580
AT1G04620
AT2G36390
AT5G65830
AT2G15290
AT3G03305
AT5G11000
AT1G71180
AT4G35160
AT3G43682
AT1G59500
AT1G64660
AT3G27610
AT3G53780
AT1G09932
AT5G37780
AT1G05385
AT3G54390
AT5G01240
AT1G68590
AT4G33160
AT4G12320
AT3G03250
AT2G04880
AT1G30135
AT5G01530
AT1G80110
AT1G23490
AT3G10405
AT3G58100
AT5G18480
AT1G08540
AT3G56110
AT5G20000
AT1G75680
AT3G05280
AT5G48220
AT3G09050
AT4G24040
AT5G50210
AT1G33610
AT2G18560
AT1G63840
AT3G13040
AT1G16750
AT2G21500
AT3G22960
AT3G13380
AT4G14430
AT5G35100
AT2G45140
AT1G49480
AT3G07200
AT2G35820
AT5G07690
AT1G47250
AT1G07010
AT5G24010
AT4G34620
AT5G44680
AT5G39610
AT1G66820
AT2G29310
AT1G70520
AT3G22370
AT3G03610
AT1G21010
AT5G61290
AT5G52210
AT3G58600
AT3G26235
AT2G31865
AT2G27260
AT4G39950
AT5G61530
AT2G22860
AT4G12690
AT1G51100
AT1G70070
AT2G18230
AT4G00740
AT5G57040
AT1G32790
AT2G43320
AT1G50490
AT3G46680
AT5G39000
AT3G15354
AT2G32970
AT4G24510
AT5G08410
AT5G38780
AT1G68690
AT1G33600
AT1G27730
AT3G25250
AT3G50480
AT1G06690
AT1G01620
AT5G55710
AT3G52360
AT2G31200
AT1G08050
AT4G26050
AT4G36040
AT5G67080
AT3G21750
AT1G48240
AT1G12800
AT5G40830
AT3G43810
AT2G34420
AT1G66570
AT5G67030
AT5G43330
AT5G51970
AT2G42350
AT4G20760
AT2G16595
AT1G29930
AT2G32640
AT1G20470
AT2G15130
AT3G18680
AT2G20725
AT5G08300
AT2G41720
AT1G65420
AT3G30300
AT4G13830
AT3G18990
[truncated: 5,120 more rows]

## Sheet: DC3000-DEG
AGI obtained from Lewis et al 2015	Differentially expressed effector targets
AT1G36622	At5g14390
AT4G14890	At3g53350
AT5G39210	At3g25800
AT5G67080	At4g34710
AT1G76070	At2g31260
AT5G19110	At3g51960
AT1G19150	At3g61150
AT1G80110	At5g59670
AT3G14240	At5g19990
AT5G62150	At5g61390
AT1G68520	At4g35580
AT3G47540	At2g35940
AT2G45180	At2g28890
AT4G39670	At1g77250
AT1G52890	At5g08330
AT5G23340	At3g27010
AT1G80840	At1g14920
AT4G19530	At1g69370
AT3G11480	At5g43700
AT4G34200	At3g07780
AT1G72940	At1g09270
AT4G29905	At4g34120
AT1G22630	At5g66480
AT5G57030	At3g02150
AT5G28237	At5g65210
AT2G21970	At3g13720
AT4G21680	At1g67170
AT5G58140	At5g13810
AT4G26060	At3g16310
AT5G25260	At5g12230
AT1G63720	At1g45145
AT1G09940	At2g23290
AT3G19680	At5g20030
AT1G08050	At4g19700
AT5G42100	At4g08320
AT5G24490	At3g21490
AT3G15500	At4g04020
AT2G04420	At3g57720
AT2G29460	At5g16940
AT5G52780	At4g32190
AT4G16563	At5g42480
AT2G18420	At5g57210
AT2G45220	At3g48150
AT1G30700	At4g02550
AT5G13080	At4g00980
AT1G31420	At2g35500
AT1G15430	At1g27300
AT5G13320	At3g49160
AT4G09350	At2g46420
AT3G16000	At4g15545
AT5G62020	At3g60600
AT5G65730	At4g11890
AT1G01430	At3g50910
AT1G69930	At5g51110
AT3G21700	At3g17860
AT2G47190	At5g22630
AT5G51970	At4g22240
AT3G48200	At4g11070
AT5G38430	At5g24660
AT1G44800	At5g50010
AT1G25440	At5g55100
AT5G13220	At1g25550
AT3G50260	At3g11590
AT4G18170	At4g36540
AT3G21230	At5g52750
AT4G21830	At3g09980
AT1G68590	At1g24050
AT1G60730	At3g17410
AT2G23390	At5g60120
AT1G77500	At1g63860
AT5G24760	At5g42220
AT1G08920	At2g23420
AT1G53730	At5g58720
AT4G28660	At1g79430
AT4G28240	At4g36970
AT1G72520	At3g47620
AT5G59220	At4g32570
AT4G16400	At1g13030
AT1G64610	At3g01500
AT5G53490	At1g14340
AT2G47950	At3g22420
AT5G64810	At5g08130
AT4G14400	At5g56250
AT2G30390	At3g54850
AT1G27300	At3g10480
AT2G17695	At3g21215
AT4G12730	At2g21380
AT2G27830	At4g00710
AT1G15670	At4g38800
AT1G14345	At4g28640
AT2G18690	At1g69690
AT4G38430	At5g20000
AT3G13950	At2g05230
AT1G12900	At2g34710
AT3G15518	At3g44720
AT1G19960
AT1G32990
AT4G24090
AT1G30850
AT1G80300
AT3G04760
AT5G17230
AT4G38840
AT1G78995
AT5G03610
AT3G22275
AT2G34500
AT5G26820
AT5G02020
AT3G55330
AT3G28040
AT2G36900
AT4G27700
AT3G08760
AT2G17500
AT5G59750
AT2G42320
AT5G57550
AT5G57510
AT1G53230
AT1G29660
AT4G29740
AT3G01060
AT4G36990
AT1G04310
AT1G03870
AT5G06530
AT1G32870
AT2G27500
AT1G80160
AT5G49730
AT5G02830
AT3G46280
AT2G18670
AT1G71100
AT3G13610
AT1G21600
AT5G23060
AT5G51550
AT1G42550
AT4G23890
AT1G27480
AT3G15190
AT5G60800
AT5G26920
AT1G79720
AT1G75690
AT5G50570
AT1G60950
AT1G32920
AT3G47070
AT5G55230
AT5G64620
AT4G27410
AT1G03220
AT4G23700
AT5G27520
AT1G44350
AT2G15760
AT4G29060
AT5G24314
AT1G54780
AT3G32930
AT2G39200
AT1G64860
AT1G01480
AT4G37925
AT1G25550
AT5G45930
AT1G26210
AT3G59400
AT1G62750
AT3G08740
AT3G06750
AT1G28440
AT1G15290
AT5G65700
AT5G23920
AT5G65300
AT2G31140
AT4G19170
AT4G12500
AT5G07440
AT5G21930
AT5G53170
AT2G34810
AT5G48430
AT5G42900
AT4G02770
AT3G14210
AT1G51780
AT2G30720
AT3G06770
AT3G59780
AT5G38900
AT3G54600
AT3G25690
AT3G19850
AT3G06420
AT2G03760
AT3G26020
AT3G61190
AT5G10560
AT1G61820
AT1G35680
AT5G48545
AT3G08720
AT1G56500
AT1G61120
AT5G45110
AT5G03760
AT3G25780
AT1G70760
AT2G25460
AT1G43910
AT1G65690
AT4G17560
AT1G23560
AT3G24040
AT1G14920
AT1G03600
AT5G21920
AT5G07580
AT1G72120
AT3G46780
AT1G26410
AT2G43320
AT3G46930
AT4G01800
AT3G48520
AT2G43590
AT2G14890
AT4G18030
AT3G13433
AT3G53720
AT1G16880
AT4G28080
AT4G15420
AT4G32330
AT1G51890
AT4G39620
AT3G57450
AT1G30250
AT5G03210
AT1G01970
AT5G19440
AT3G49620
AT3G20820
AT1G74000
AT4G39800
AT1G01540
AT5G44380
AT5G18660
AT1G26761
AT3G04070
AT5G57630
AT1G16080
AT1G03130
AT1G79450
AT4G35760
AT3G52450
AT1G26770
AT3G43540
AT5G38520
AT1G68140
AT4G25910
AT5G64530
AT4G11900
AT1G15980
AT5G41610
AT3G26830
AT5G15740
AT1G14370
AT3G02250
AT2G32645
AT4G37990
AT3G48720
AT5G05340
AT2G29490
AT5G05100
AT3G21080
AT1G23740
AT1G09430
AT1G78060
AT3G17470
AT2G46510
AT4G01310
AT3G48780
AT2G34850
AT1G54500
AT1G51400
AT4G16000
AT5G12930
AT5G13510
AT5G67385
AT4G20860
AT2G01755
AT4G21840
AT3G22370
AT1G32470
AT5G49450
AT3G55470
AT4G23550
AT1G13340
AT4G39780
AT1G75750
AT2G26640
AT3G49130
AT3G54640
AT2G33180
AT5G01820
AT1G49380
AT4G35450
AT1G67840
AT3G54050
AT1G75500
AT5G48410
AT1G73500
AT4G08555
AT4G36010
AT3G01540
AT4G12120
AT4G19100
AT2G45570
AT1G05340
AT3G05910
AT1G19180
AT4G14630
AT1G20010
AT5G39610
AT4G34830
AT5G17170
AT3G57520
AT3G16520
AT1G16720
AT2G46400
AT5G08050
AT1G22400
AT5G11420
AT2G33800
AT5G57900
AT3G50910
AT5G38510
AT5G35480
AT4G27070
AT5G63780
AT1G34370
AT3G52840
AT4G38970
AT1G04780
AT1G02360
AT1G15820
AT4G12790
AT5G06060
AT3G22160
AT1G34000
AT3G61630
AT3G23700
AT2G45550
AT5G64460
AT3G43250
AT5G01830
AT5G23010
AT5G54810
AT3G08940
AT5G22540
AT4G15930
AT1G53885
AT4G14040
AT1G09340
AT4G04640
AT5G58260
AT3G63410
AT3G50930
AT3G50440
AT2G35730
AT4G09040
AT5G27290
AT5G25250
AT4G25080
AT5G24080
AT1G16410
AT5G04490
AT3G01970
AT5G22630
AT1G48030
AT2G18230
AT4G39030
AT3G51510
AT3G51660
AT3G03440
AT3G21055
AT2G16720
AT5G61890
AT3G02140
AT2G17972
AT3G62590
AT5G39580
AT3G22231
AT2G43030
AT4G31780
AT3G49670
AT5G60400
AT5G61590
AT5G22060
AT5G44190
AT3G01830
AT3G25410
AT4G15545
AT4G27440
AT3G12930
AT1G22700
AT1G10140
AT1G73080
AT5G07240
AT2G39470
AT4G37770
AT5G51830
AT3G26060
AT1G01080
AT4G32800
AT3G13120
AT5G10625
AT4G33010
AT5G62890
AT2G02310
AT3G21070
AT3G51950
AT1G63800
AT4G28740
AT5G06690
AT1G23550
AT1G61065
AT2G20890
AT2G02870
AT4G21790
AT2G26340
AT3G57550
AT4G02630
AT1G80120
AT1G50900
AT1G71500
AT1G11860
AT4G18480
AT1G77090
AT5G58250
AT4G35100
AT5G13980
AT3G04670
AT4G12470
AT1G21000
AT1G44446
AT3G13560
AT1G57650
AT4G15510
AT4G25050
AT5G53880
AT3G63160
AT5G17870
AT1G14870
AT2G35760
AT1G70280
AT5G11330
AT4G11890
AT3G45060
AT1G54030
AT5G42750
AT5G42765
AT1G19250
AT4G18197
AT1G54130
AT5G50375
AT5G04440
AT4G34980
AT3G22290
AT4G34190
AT2G35370
AT3G25180
AT1G76100
AT2G05790
AT5G57930
AT1G74850
AT5G48400
AT4G17600
AT2G43340
AT1G30620
AT1G05190
AT3G51600
AT5G05410
AT1G52565
AT3G08920
AT1G60550
AT4G16980
AT5G66190
AT4G02790
AT5G45680
AT3G07460
AT1G77885
AT2G29310
AT5G02120
AT4G37800
AT1G60010
AT5G67310
AT5G12340
AT3G57480
AT2G45760
AT1G10960
AT2G04270
AT1G45230
AT1G74010
AT5G16830
AT5G13820
AT3G46720
AT5G01920
AT5G12390
AT3G02730
AT1G29290
AT4G13840
AT1G64355
AT5G04140
AT4G12420
AT4G12490
AT5G36170
AT5G36700
AT5G08240
AT5G06110
AT5G35200
AT4G18810
AT1G17220
AT2G18090
AT1G53800
AT1G72950
AT2G45590
AT2G25200
AT2G44670
AT4G30580
AT3G04260
AT4G08290
AT1G22370
AT4G08180
AT5G10300
AT1G51620
AT1G70140
AT5G14740
AT1G18290
AT3G16310
AT5G51545
AT5G25240
AT4G21850
AT3G06890
AT3G05100
AT2G13360
AT3G02520
AT1G29330
AT3G44860
AT5G53860
AT1G51805
AT3G06430
AT1G09932
AT3G07870
AT4G20380
AT3G52750
AT2G20825
AT1G18300
AT4G09650
AT1G44920
AT3G26300
AT1G59740
AT5G19940
AT3G03710
AT2G23450
AT5G51820
AT4G36950
AT1G04640
AT2G44840
AT1G56220
AT2G28950
AT1G52220
AT1G03680
AT5G38344
AT1G11610
AT1G15415
AT3G11560
AT2G01450
AT2G47440
AT1G62300
AT5G38980
AT1G32120
AT4G37470
AT4G06746
AT5G59250
AT4G36040
AT3G56940
AT5G65010
AT5G11070
AT2G21640
AT5G57150
AT2G36580
AT3G03770
AT5G67340
AT5G42070
AT5G13490
AT5G44650
AT5G44520
AT5G19000
AT3G56910
AT4G13110
AT5G01210
AT1G48750
AT1G07110
AT5G61340
AT1G19640
AT1G32928
AT2G32150
AT1G63880
AT1G74070
AT5G44020
AT1G68620
AT1G80260
AT1G67810
AT4G40070
AT4G23820
AT1G51800
AT4G17050
AT1G31800
AT1G08550
AT5G23590
AT5G62790
AT4G01550
AT3G62260
AT4G17230
AT2G27810
AT1G62780
AT5G13000
AT3G62410
AT1G11480
AT2G43360
AT3G25250
AT3G47430
AT1G05100
AT2G39400
AT2G20050
AT5G25280
AT4G28460
AT5G11720
AT3G08600
AT1G66090
AT5G41040
AT1G23850
AT3G18390
AT4G34630
AT4G22890
AT5G18490
AT2G31790
AT1G73600
AT1G76600
AT3G04060
AT5G16110
AT5G06860
AT5G21222
AT5G22800
AT1G74020
AT1G03310
AT1G20510
AT2G26975
AT4G02530
AT3G17040
AT2G46500
AT4G12030
AT3G61870
AT4G16340
AT4G00730
AT5G18270
AT3G52870
AT4G01540
AT4G08685
AT5G11580
AT2G21330
AT5G40950
AT1G64510
AT3G25530
AT3G19810
AT3G61820
AT2G39350
AT2G18160
AT1G74590
AT5G53500
AT3G04940
AT5G42130
AT1G52230
AT5G51110
AT2G34600
AT1G80590
AT1G29760
AT3G10940
AT5G01550
AT5G22640
AT1G64680
AT4G12735
AT3G26690
AT1G07000
AT5G43580
AT1G67080
AT4G30993
AT1G18860
AT1G44000
AT1G24160
AT1G79160
AT3G12780
AT4G19985
AT5G48180
AT1G18170
AT1G51500
AT5G16540
AT4G37390
AT5G22530
AT4G00165
AT2G44130
AT3G10985
AT1G61300
AT1G72430
AT3G12950
AT3G48730
AT5G32450
AT1G72030
AT3G05120
AT5G13770
AT4G22756
AT3G43800
AT1G72150
AT1G24600
AT4G08920
AT1G32060
AT3G63190
AT1G61810
AT1G11925
AT1G01340
AT3G21190
AT1G10585
AT5G61900
AT2G06050
AT4G40060
AT4G34590
AT4G31850
AT5G22350
AT3G46080
AT3G62750
AT4G35180
AT1G75680
AT1G21070
AT5G07020
AT2G06255
AT5G46800
AT3G08010
AT4G22460
AT3G53470
AT1G47510
AT1G76590
AT3G52150
AT5G14700
AT1G74730
AT2G27510
AT2G35620
AT3G46690
AT5G46410
AT4G38160
AT4G18240
AT3G10500
AT4G20830
AT1G59500
AT1G17100
AT1G07500
AT1G79680
AT5G05740
AT4G17900
AT2G20010
AT3G58990
AT5G65610
AT3G02160
AT4G18950
AT1G35420
AT4G33920
AT3G11450
AT1G51940
AT2G01100
AT3G61490
AT1G75900
AT5G20600
AT1G64980
AT1G29070
AT3G63140
AT3G50840
AT3G47340
AT1G16460
AT3G46540
AT2G24280
AT5G23120
AT5G22880
AT5G41050
AT3G17770
AT1G02150
AT1G22180
AT1G51880
AT3G56290
AT4G04340
AT4G39710
AT2G22990
AT5G66055
AT3G54210
AT3G19710
AT2G36690
AT3G15720
AT2G36770
AT3G09910
AT2G30790
AT1G72310
AT3G01660
AT2G33855
AT2G35733
AT5G25630
AT3G15770
AT3G26720
AT1G14540
AT3G10840
AT1G21010
AT5G25450
AT2G23150
AT1G70700
AT5G09660
AT1G44575
AT2G26560
AT1G65420
AT1G02660
AT5G36925
AT3G29575
AT5G58330
AT1G62560
AT1G68660
AT1G42970
AT5G01220
AT2G29630
AT1G22850
AT5G15640
AT1G30040
AT1G71720
AT1G71970
AT3G43270
AT1G48850
AT2G05940
AT3G27160
AT5G56750
AT1G31190
AT3G10640
AT2G22540
AT2G26530
AT1G14700
AT3G55260
AT3G14060
AT3G04410
AT1G14840
AT3G57950
AT2G16586
AT2G39530
AT2G19190
AT2G34510
AT4G15440
AT3G17930
AT2G30140
AT1G06620
AT5G44585
AT1G23080
AT2G33700
AT3G12910
AT3G04890
AT1G34300
AT4G32870
AT1G65610
AT4G25670
AT4G31940
AT2G46820
AT5G34930
AT3G58140
AT5G40150
AT2G35060
AT1G26930
AT2G22230
AT1G70410
AT5G39530
AT3G61220
AT5G66530
AT5G65683
AT2G42060
AT1G21390
AT1G72180
AT2G44050
AT3G10930
AT5G51010
AT3G44870
AT1G36320
AT5G27350
AT5G13330
AT1G11820
AT3G18050
AT2G14620
AT4G24040
AT4G12710
AT5G14410
AT2G16400
AT3G46070
AT5G49030
AT1G74360
AT5G13410
AT1G05890
AT3G63120
AT2G38140
AT2G23590
AT1G07280
AT5G05690
AT5G65660
AT5G24165
AT3G14415
AT1G55610
AT1G07610
AT3G55250
AT5G58350
AT1G23040
AT5G24660
AT2G22760
AT1G28960
AT1G72920
AT5G56350
AT2G30040
AT2G01540
AT5G03030
AT4G00370
AT2G42730
AT4G23400
AT5G22270
AT1G58340
AT3G63490
AT4G14950
AT1G67700
AT3G19720
AT2G02250
AT4G23140
AT1G19200
AT2G17570
AT2G17760
AT5G20670
AT2G29330
AT2G35860
AT1G02820
AT4G03415
AT5G49665
AT5G11790
AT1G71697
AT1G57630
AT3G09950
AT3G03190
AT2G41905
AT5G54650
AT5G20280
AT2G38120
AT1G76470
AT5G40780
AT3G22600
AT4G31240
AT3G04350
AT1G66580
AT1G60600
AT5G08650
AT5G39590
AT2G25625
AT5G46700
AT5G38895
AT4G03420
AT3G55970
AT5G56040
AT3G17170
AT5G24300
AT3G14420
AT5G05480
AT1G69480
AT1G49750
AT2G44080
AT5G14200
AT2G29670
AT4G36700
AT3G57010
AT3G57390
AT5G04430
AT1G14330
AT2G21960
AT2G31890
AT1G23650
AT1G01720
AT3G60370
AT3G10520
AT1G70170
AT5G37050
AT2G05910
AT4G02920
AT5G16360
AT4G17615
AT5G13630
AT1G78100
AT3G61890
AT1G65730
AT1G48480
AT2G42780
AT1G35560
AT3G26090
AT1G02220
AT5G10760
AT1G26380
AT3G06350
AT2G26400
AT3G10850
AT4G24990
AT4G37560
AT4G00740
AT2G36950
AT3G13750
AT4G20460
AT5G55530
AT2G15970
AT1G43900
AT5G43380
AT1G73655
AT3G18250
AT1G77122
AT1G45474
AT5G66090
AT3G22210
AT1G10470
AT2G40230
AT4G17670
AT2G24150
AT2G13810
AT5G14450
AT4G39950
AT2G23670
AT5G35220
AT5G16400
AT1G69750
AT3G02870
AT4G32790
AT5G65380
AT5G05190
AT5G55930
AT5G60780
AT4G30110
AT5G20000
AT3G27830
AT1G19450
AT3G01900
AT1G17380
AT5G17450
AT1G32080
AT5G24200
AT4G21490
AT3G59700
AT1G10380
AT3G12345
AT4G37370
AT2G34070
AT4G18230
AT3G16150
AT5G63970
AT5G42240
AT5G66570
AT2G38000
AT2G02795
AT5G50760
AT5G67370
AT3G52380
AT2G47000
AT5G11860
AT4G04750
AT3G13380
AT3G46620
AT2G01760
AT5G63990
AT5G10180
AT4G02260
AT1G12640
AT3G28210
AT5G60280
AT1G23710
AT1G15520
AT1G10586
AT1G74970
AT1G76980
AT4G37080
AT3G25882
AT1G64561
AT3G20680
AT1G15920
AT5G06770
AT5G42940
AT2G15290
AT3G28070
AT5G28830
AT5G25350
AT1G61800
AT3G23250
AT5G64880
AT4G25690
AT3G52500
AT3G45780
AT3G16570
AT5G62630
AT5G57010
AT2G28605
AT3G57880
AT4G34260
AT3G02020
AT1G75000
AT5G05730
AT1G25400
AT5G18150
AT5G43450
AT3G12610
AT5G39090
AT2G33250
AT3G25910
AT2G16280
AT2G39930
AT5G60630
AT1G33040
AT5G16910
AT2G16790
AT4G10120
AT5G14640
AT5G42310
AT5G26850
AT2G37660
AT1G76110
AT3G61930
AT5G54400
AT5G47110
AT1G07440
AT5G64120
AT3G15380
AT2G25735
AT4G29070
AT2G37430
AT5G13180
AT1G64040
AT3G49530
AT5G65890
AT2G40490
AT4G35090
AT1G78630
AT3G51420
AT1G64780
AT3G01290
AT1G75350
AT3G27750
AT1G32070
AT3G50685
AT5G16710
AT1G72610
AT1G15350
AT3G56010
AT5G57070
AT3G61470
AT5G57180
AT2G18560
AT1G68010
AT5G62520
AT1G29390
AT4G37290
AT3G20230
AT3G47730
AT2G01910
AT1G04430
AT3G17840
AT2G01860
AT4G34730
AT2G39390
AT4G12720
AT4G17500
AT3G07700
AT4G18205
AT3G19020
AT4G13770
AT1G54010
AT3G08990
AT1G34430
AT4G22190
AT4G10610
AT5G64040
AT2G41640
AT3G26590
AT1G28190
AT2G45210
AT5G58210
AT4G21750
AT4G25030
AT1G16020
AT1G63245
AT2G31865
AT1G69790
AT5G55280
AT5G06760
AT3G55800
AT2G01735
AT3G02690
AT2G15490
AT1G73885
AT1G30135
AT1G75820
AT3G16400
AT2G22200
AT1G79510
AT3G51820
AT5G39520
AT1G61640
AT1G19020
AT4G01690
AT2G20230
AT4G15417
AT3G17000
AT3G44720
AT2G36230
AT5G55990
AT5G26570
AT2G32560
AT1G18480
AT3G23760
AT2G29440
AT2G42880
AT1G07870
AT3G50310
AT1G17050
AT3G09260
AT5G17630
AT1G09310
AT5G06290
AT4G31115
AT1G44130
AT4G00755
AT1G55360
AT4G37970
AT5G53580
AT1G72010
AT5G43850
AT3G26070
AT5G13190
AT2G27690
AT3G55500
AT5G35490
AT3G51090
AT2G42810
AT5G03900
AT1G41830
AT3G25890
AT2G33255
AT4G26530
AT5G14320
AT1G01560
AT1G76960
AT5G22545
AT4G32410
AT1G73480
AT5G04540
AT3G52430
AT5G08620
AT1G60420
AT5G01980
AT1G80030
AT5G23280
AT5G15130
AT4G18160
AT5G07690
AT4G03280
AT3G22104
AT4G01150
AT3G28130
AT4G16860
AT4G36710
AT4G33050
AT3G28270
AT3G02050
AT3G50470
AT2G47450
AT1G05620
AT5G42010
AT4G13980
AT4G15540
AT4G08460
AT1G74710
AT1G24807
AT5G23860
AT3G44450
AT2G29110
AT4G32440
AT4G26080
AT1G26945
AT5G13420
AT3G07370
AT3G11340
AT4G37520
AT5G65210
AT1G29970
AT3G17510
AT5G46950
AT2G48070
AT1G28100
AT5G62670
AT4G05010
AT1G48000
AT1G72480
AT1G51760
AT3G44200
AT1G49480
AT1G66980
AT4G24770
AT1G76930
AT4G24760
AT4G39330
AT3G25805
AT1G14280
AT2G04700
AT1G48520
AT3G56170
AT2G28470
AT1G03630
AT5G24230
AT4G26120
AT3G47650
AT1G14580
AT2G19500
AT5G08330
AT5G11340
AT5G52760
AT3G26030
AT4G36780
AT1G09390
AT1G68585
AT2G05070
AT5G19450
AT4G24750
AT5G46420
AT5G04810
AT5G09760
AT5G64770
AT1G56150
AT1G69270
AT1G05590
AT3G11670
AT4G00490
AT2G33710
AT1G14130
AT1G73805
AT3G28460
AT4G34710
AT3G09580
AT1G03160
AT5G03430
AT1G27100
AT1G23020
AT5G59150
AT5G59820
AT4G18700
AT1G73260
AT4G02380
AT5G65360
AT5G43750
AT3G16370
AT2G42190
AT4G38220
AT3G47420
AT4G27900
AT3G25570
AT3G16140
AT5G52030
AT2G45170
AT4G06744
AT3G02875
AT5G50230
AT2G26080
AT3G53490
AT2G27290
AT1G59590
AT3G09050
AT4G34131
AT3G06550
AT3G05900
AT2G26330
AT3G13510
AT5G61420
AT1G69530
AT2G04039
AT5G15770
AT1G19000
AT5G50420
AT2G40620
AT1G50480
AT5G10150
AT2G12550
AT1G70690
AT4G15450
AT2G21780
AT1G23170
AT2G21860
AT5G54730
AT1G28330
AT5G03650
AT4G02130
AT5G52010
AT1G74030
AT2G10940
AT5G46570
AT1G64660
AT1G57770
AT5G06750
AT2G44280
AT5G54270
AT4G17730
AT1G14720
AT2G29350
AT3G19800
AT1G76730
AT1G79230
AT3G21352
AT4G35600
AT3G63010
AT5G36290
AT2G39420
AT4G05180
AT5G02100
AT2G26730
AT1G68765
AT4G17740
AT1G17230
AT4G19410
AT1G17840
AT3G26650
AT3G14050
AT1G80450
AT3G46640
AT1G70580
AT1G28480
AT4G34950
AT4G12320
AT2G35820
AT2G35500
AT2G36570
AT1G65845
AT3G55630
AT2G10560
AT2G05050
AT1G67060
AT5G27760
AT5G66420
AT4G27500
AT5G26780
AT2G38210
AT1G73810
AT5G52820
AT1G32550
AT3G20790
AT2G16460
AT1G27730
AT1G05680
AT3G19540
AT4G29720
AT3G18490
AT1G08390
AT4G38540
AT1G49730
AT5G49020
AT3G03250
AT1G30730
AT2G04842
AT4G30120
AT2G13650
AT2G29470
AT1G65230
AT1G12230
AT2G37040
AT1G15410
AT5G36120
AT3G54620
AT3G06070
AT3G25900
AT3G44890
AT1G35620
AT2G06520
AT1G21250
AT2G37630
AT5G46840
AT3G09210
AT1G77380
AT3G01500
AT3G16460
AT5G47240
AT5G65140
AT3G07350
AT1G13960
AT1G31180
AT4G24780
AT5G16170
AT2G14290
AT5G64660
AT4G36900
AT1G09750
AT3G24150
AT1G80610
AT5G04230
AT1G07590
AT5G44680
AT1G79900
AT1G15380
AT5G03290
AT1G17170
AT3G59280
AT1G04680
AT5G24590
AT5G20140
AT3G50790
AT5G10170
AT5G17330
AT4G12480
AT2G05620
AT1G67070
AT4G39210
AT3G11840
AT1G32940
AT5G63490
AT1G44170
AT5G22120
AT4G01870
AT5G40460
AT1G62330
AT5G43310
AT1G42960
AT4G31310
AT2G33530
AT4G23060
AT4G24400
AT1G72450
AT4G35630
AT4G24380
AT2G23610
AT1G29640
AT2G47140
AT1G70810
AT1G08940
AT1G71520
AT1G52200
AT5G47070
AT4G01360
AT1G03475
AT5G57850
AT4G01250
AT2G28900
AT3G05710
AT4G09670
AT3G63170
AT1G02750
AT2G27960
AT5G64890
AT2G26250
AT3G54130
AT5G24800
AT5G08260
AT1G09815
AT3G49780
AT3G53650
AT3G50270
AT1G13390
AT5G54100
AT1G73110
AT4G25640
AT1G51100
AT4G02940
AT2G47420
AT5G13400
AT1G13380
AT5G64750
AT3G05360
AT1G32960
AT1G65800
AT1G04250
AT5G44910
AT2G43570
AT5G47610
AT1G74470
AT4G21390
AT3G09020
AT4G35430
AT1G77890
AT4G32980
AT5G24030
AT3G62910
AT2G20260
AT1G03850
AT1G08110
AT1G08980
AT2G34300
AT3G21295
AT2G35980
AT4G09460
AT3G57930
AT2G28400
AT5G57440
AT5G46240
AT3G50900
AT1G55370
AT2G15050
AT3G45980
AT5G40380
AT3G43720
AT1G19650
AT2G47590
AT4G38860
AT1G28570
AT3G56710
AT5G64370
AT4G37930
AT5G49480
AT1G80580
AT1G78370
AT4G12830
AT1G24040
AT4G26950
AT3G57190
AT3G14930
AT3G25610
AT1G54570
AT2G22330
AT5G11250
AT5G19620
AT3G04140
AT1G18810
AT1G71960
AT5G45750
AT5G02780
AT4G23940
AT1G75020
AT4G38660
AT1G27650
AT1G52870
AT1G70070
AT4G14390
AT3G11630
AT1G29790
AT3G05220
AT1G08230
AT3G09540
AT5G63420
AT3G06490
AT3G15760
AT1G76390
AT2G03780
AT4G38770
AT1G01120
AT1G74520
AT5G54840
AT5G53360
AT1G25500
AT1G17290
AT2G39650
AT3G59080
AT5G66770
AT3G55730
AT3G19970
AT1G64390
AT1G61040
AT2G17230
AT5G54940
AT2G22125
AT1G79850
AT1G21370
AT2G43580
AT5G10770
AT4G23150
AT4G28050
AT4G27720
AT3G51440
AT4G18430
AT5G04720
AT2G34680
AT2G35450
AT3G22620
AT1G63260
AT1G23800
AT5G24290
AT5G63680
AT5G57100
AT5G23310
AT1G70300
AT4G27860
AT5G17670
AT2G35930
AT1G71920
AT1G13740
AT5G13880
AT2G47550
AT5G09800
AT1G61340
AT2G46620
AT5G38290
AT1G49050
AT5G63530
AT2G03550
AT4G02220
AT1G58030
AT1G66780
AT1G76020
AT5G35580
AT5G54600
AT1G70230
AT2G35840
AT1G60800
AT3G23640
AT4G19810
AT1G71480
AT3G10815
AT5G47120
AT3G62030
AT1G69410
AT2G29510
AT3G60450
AT1G53320
AT2G18940
AT1G47056
AT3G16390
AT3G63520
AT3G20100
AT2G41480
AT3G06080
AT3G47450
AT4G26910
AT5G05830
AT3G05650
AT4G10140
AT1G56120
AT3G17330
AT3G21520
AT3G29290
AT4G17650
AT4G02360
AT3G49720
AT4G25880
AT1G67580
AT4G01995
AT2G37750
AT4G22470
AT5G55710
AT4G24930
AT1G09560
AT5G43700
AT2G42890
AT2G27430
AT2G31955
AT3G24590
AT3G11430
AT5G38830
AT3G48760
AT1G18390
AT5G51070
AT2G44500
AT1G08520
AT1G01790
AT5G22920
AT5G03905
AT2G47940
AT4G15110
AT4G37150
AT4G31800
AT4G21120
AT3G11330
AT4G23210
AT5G61960
AT4G36500
AT4G04570
AT5G60840
AT2G16900
AT5G14970
AT2G04030
AT4G31040
AT3G17640
AT3G15810
AT1G20970
AT5G63850
AT5G52720
AT1G38065
AT5G49740
AT3G07670
AT2G41940
AT4G00050
AT5G20885
AT1G10830
AT1G49000
AT5G16715
AT3G17410
AT4G33030
AT5G12900
AT4G22070
AT5G10390
AT5G43170
AT1G73470
AT5G25440
AT3G18990
AT1G62840
AT3G19480
AT4G28550
AT3G60320
AT1G56430
AT5G63010
AT4G15120
AT3G54110
AT5G17860
AT3G54400
AT4G29900
AT3G53180
AT4G05100
AT1G23180
AT2G34860
AT3G57380
AT2G45340
AT4G16990
AT1G71710
AT3G53560
AT2G40140
AT5G43910
AT1G19050
AT2G40600
AT4G24730
AT5G57560
AT3G17210
AT2G07340
AT5G48657
AT2G02130
AT1G54350
AT1G76360
AT2G21140
AT4G19420
AT1G23870
AT3G09570
AT4G36945
AT3G51330
AT1G72640
AT5G39670
AT5G48790
AT5G25930
AT1G14300
AT5G22620
AT1G01420
AT1G01010
AT5G14370
AT4G17770
AT5G01590
AT1G32520
AT5G08560
AT2G32140
AT1G17420
AT2G02370
AT4G10340
AT4G33150
AT4G33430
AT2G22800
AT2G18790
AT5G24210
AT3G52240
AT4G25290
AT5G62840
AT1G22900
AT3G03150
AT5G53940
AT5G40580
AT4G28290
AT1G67510
AT1G26910
AT5G61660
AT1G09920
AT2G46250
AT4G22730
AT4G21980
AT2G44920
AT2G41730
AT3G16560
AT3G09940
AT5G14260
AT1G20650
AT5G39040
AT2G25840
AT4G32480
AT3G10420
AT4G01430
AT4G34180
AT5G11210
AT4G37650
AT5G66920
AT2G41950
AT4G29590
AT4G28750
AT1G74640
AT2G30570
AT4G26200
AT3G07360
AT2G41380
AT5G51020
AT5G46580
AT4G03460
AT1G11350
AT1G43160
AT1G65860
AT4G29680
AT4G26520
AT3G09520
AT3G12110
AT1G52590
AT1G74250
AT5G45100
AT3G10020
AT2G02320
AT3G18560
AT5G50280
AT1G10410
AT3G29250
AT5G36930
AT1G07430
AT1G77000
AT2G40840
AT1G76560
AT5G63500
AT5G41790
AT3G53700
AT2G30170
AT2G41080
AT1G12580
AT2G17720
AT3G06500
AT1G23480
AT2G03350
AT1G65490
AT2G43870
AT2G29180
AT5G52970
AT3G63260
AT2G36250
AT1G20020
AT2G38240
AT2G45360
AT5G57800
AT3G24030
AT4G32570
AT4G21445
AT4G27230
AT1G01620
AT4G26990
AT5G08720
AT2G38870
AT4G12980
AT4G36130
AT2G32680
AT5G46110
AT2G35830
AT4G20760
AT4G21440
AT5G52510
AT5G58960
AT5G55960
AT4G24370
AT3G21360
AT1G15810
AT2G45600
AT2G40340
AT5G10470
AT4G34220
AT5G58290
AT1G12800
AT4G28140
AT5G24010
AT3G03480
AT2G29320
AT5G52100
AT1G54700
AT1G29690
AT3G04310
AT1G06680
AT4G37900
AT5G65440
AT1G21450
AT1G56190
AT3G17690
AT1G60230
AT2G35800
AT3G06483
AT5G53590
AT5G57345
AT1G78510
AT1G73870
AT4G31750
[truncated: 7,783 more rows]
