# Supplementary material for: Global temporal dynamic landscape of pathogen-mediated subversion of Arabidopsis innate immunity
Source: Sci Rep. 2017 Aug 10;7:7849. doi: 10.1038/s41598-017-08073-z (PMC5552879; doi:10.1038/s41598-017-08073-z)
Supplement: Supplementary file 3 — Supplementary Table S2 [file 41598_2017_8073_MOESM3_ESM.xls]

## Sheet: Supplementary Table S2
Supplementary Table S2. First significant divergence in the expression gradient for effector targets
Worksheet No.	Details of genes
1	First significant change in up-regulation of gene expression for effector targets by DC3000hrpA
2	First significant change in down-regulation of gene expression for effector targets by DC3000hrpA
3	First significant change in up-regulation of gene expression for effector targets by DC3000
4	First significant change in down-regulation of gene expression for effector targets by DC3000

## Sheet: DC3000hrpA-UP
0hr	2hr	3hr	4hr	6hr	7hr	8hr	10hr	11hr	12hr	14hr	16hr	17.5hr
At1g14920	At1g50420	At1g17970	At3g57720	At2g38750	At2g35500	At2g34710	At3g01500	At2g21380	NA	NA	NA	NA
At1g69690	At3g11590	At3g09980	At5g42480	At3g56270		At3g54390
At4g28640		At4g17680		At4g36540		At5g57210
At5g66560		At4g32570		At5g24660
		At5g08330		At5g43700
				At5g51110
				At5g59670

## Sheet: DC3000hrpA-down
0hr	2hr	3hr	4hr	6hr	7hr	8hr	10hr	11hr	12hr	14hr	16hr	17.5hr
At1g04690	At1g63860	At1g54060	At1g25550	At3g16310	At3g09630	At3g02150	At3g51960	At1g27300	NA	NA	NA	NA
At3g25070	At2g28890	At3g25800	At5g58720	At3g60600		At5g61390	At4g19700	At3g50910
At4g02550	At3g17410	At3g44720		At4g34120				At4g22240
At4g11890	At3g46370	At4g01920		At5g20000
At5g52750	At3g54850	At4g09420		At5g48370
	At4g01090	At5g19990
	At4g11070
	At5g66480

## Sheet: DC3000_UP
0hr	2hr	3hr	4hr	6hr	7hr	8hr	10hr	11hr	12hr	14hr	16hr	17.5hr
At5g43700	At4g32570	At5g20030	At5g51110	At5g59670	At4g36540	At3g22420	At3g61150	At2g21380	NA	NA	NA	NA
	At4g28640	At5g08130	At5g42480	At5g57210	At3g53350		At2g23420
	At4g00710	At4g36970	At5g16940	At5g24660	At2g34710
	At3g47620	At4g00980	At5g08330	At3g57720
	At3g13720	At2g46420	At4g32190	At3g27010
	At3g09980		At4g15545	At3g01500
	At1g69690		At2g35500
	At1g69370		At2g23290
	At1g14920

## Sheet: DC3000_Down
0hr	2hr	3hr	4hr	6hr	7hr	8hr	10hr	11hr	12hr	14hr	16hr	17.5hr
At3g49160	At5g66480	At5g60120	At5g20000	At5g22630	At5g61390	At5g13810	At5g42220	At3g51960	NA	NA	NA	NA
	At5g65210	At5g52750	At5g19990	At4g34120	At4g34710	At4g38800	At4g22240
	At5g50010	At4g08320	At5g12230	At3g21215	At3g50910	At4g35580	At4g19700
	At4g11890	At3g16310	At4g11070	At3g17860	At2g35940	At3g48150	At2g31260
	At3g54850	At2g28890	At4g02550	At3g02150	At1g79430	At3g10480
	At3g44720	At1g67170	At3g60600		At1g27300	At1g24050
	At3g17410	At1g63860	At3g25800			At1g09270
	At1g45145		At3g07780
	At1g13030		At2g05230
			At1g25550
