# Supplementary material for: Global temporal dynamic landscape of pathogen-mediated subversion of Arabidopsis innate immunity
Source: Sci Rep. 2017 Aug 10;7:7849. doi: 10.1038/s41598-017-08073-z (PMC5552879; doi:10.1038/s41598-017-08073-z)
Supplement: Supplementary file 4 — Supplementary Table S3 [file 41598_2017_8073_MOESM4_ESM.xls]

## Sheet: Supplementary Table S3
Supplementary Table S3. List of first degree and second degree effector targets
Worksheet No.	Details of genes
1	List of first degree and second degree effector targets that are unique to DC3000hrpA
2	List of first degree and second degree effector targets that are shared between DC3000hrpA and DC3000
3	List of first degree and second degree effector targets that are unique to DC3000

## Sheet: DC3000hrpA-specific
1st Degree Targets	2nd Degree Targets
At5g66560	At4g32260
At3g11590	At1g66820
At1g50420	At3g02150
At1g17970	At5g50180
At4g17680	At4g33666
At2g38750	At5g11090
At3g56270	At3g60360
At3g54390	At1g71480
At3g25070	At5g66460
At1g04690	At5g65683
At4g01090	At4g11175
At3g46370	At5g05190
At4g09420	At4g32295
At1g54060	At4g17270
At4g01920	At4g28640
At5g58720	At3g50910
At5g48370	At5g17450
At3g09630	At3g56680
	At4g39820
	At5g02870
	At5g52210
	At3g22960
	At5g08330
	At5g65495
	At5g61010
	At5g16080
	At5g58950
	At5g24660

## Sheet: DC3000hrpA-DC3000 shared
1st Degree Targets	2nd Degree Targets
At5g43700	At3g20510
At1g14920	At5g65683
At1g69690	At4g35080
At4g28640	At5g08650
At4g32570	At5g20130
At3g09980	At2g45010
At5g42480	At5g45300
At2g23290	At1g29390
At4g15545	At3g51260
At5g08330	At3g18280
At5g51110	At2g32380
At2g35500	At4g29080
At3g57720	At3g55690
At5g24660	At2g30390
At5g57210	At3g05625
At5g59670	At5g22620
At3g01500	At5g20240
At2g34710	At5g12880
At4g36540	At5g66250
At4g11890	At2g31040
At3g17410	At3g05280
At3g54850	At4g24240
At5g66480	At1g48140
At3g44720	At5g17700
At3g16310	At5g23120
At1g63860	At4g01920
At2g28890	At5g17450
At5g52750	At3g09250
At4g02550	At1g79040
At5g19990	At3g09630
At1g25550	At4g36750
At3g25800	At3g25220
At4g11070	At1g63120
At3g60600	At3g26020
At5g20000	At5g56020
At3g02150	At5g17170
At4g34120	At3g58510
At5g61390	At4g28780
At3g50910	At5g18150
At1g27300	At3g11590
At4g34710	At1g60600
At4g19700	At2g40765
At4g22240	At2g04900
At2g21380	At5g62090
At3g51960	At3g10970
	At4g35110
	At2g43510
	At4g31550
	At2g44080
	At5g38430
	At4g36110
	At4g14950
	At1g75500
	At1g64150
	At3g21690
	At5g46110
	At5g02870
	At3g16250
	At2g33120
	At5g18850
	At5g48385
	At5g24290
	At4g02770
	At3g57280
	At3g60360
	At5g09680
	At2g30050
	At4g17486
	At4g24310
	At5g05190
	At5g50180
	At5g11550
	At5g09320
	At1g69810
	At2g20920
	At2g36990
	At5g61340
	At5g53560
	At4g16760
	At2g25810
	At5g65130
	At4g35250
	At5g10270
	At3g07950
	At2g03120
	At4g01430
	At5g20150
	At4g17680
	At3g60200
	At3g51510
	At5g11270
	At3g60800
	At3g63200
	At4g35100
	At4g00370
	At4g32295
	At3g01690
	At5g58730
	At5g51010
	At3g57090
	At4g02725
	At3g06430

## Sheet: DC3000-specific
1st Degree Targets	2nd Degree Targets
At1g69370	At5g02040
At4g00710	At5g12390
At3g13720	At5g37550
At3g47620	At3g57090
At4g36970	At5g11090
At5g20030	At4g33690
At5g08130	At5g04170
At4g00980	At5g10730
At2g46420	At5g56540
At5g16940	At4g34030
At4g32190	At3g47600
At3g27010	At4g04620
At3g53350	At5g04430
At3g61150	At5g11450
At3g49160	At4g03150
At5g50010	At5g06960
At1g13030	At5g12880
At5g65210	At5g55200
At1g45145	At4g29820
At4g08320	At5g59140
At1g67170	At5g10270
At5g60120	At5g16080
At2g05230	At2g31410
At5g12230	At5g26667
At3g22420	At3g56320
At2g23420	At4g34740
At3g07780	At5g52970
At3g17860	At5g38640
At3g21215	At2g28550
At5g22630	At3g02150
At2g35940	At5g08650
At1g79430	At5g48500
At3g10480	At1g70410
At3g48150	At5g56020
At4g35580	At4g04890
At5g13810	At3g25882
At1g09270	At5g51010
At1g24050	At5g55990
At4g38800	At3g46060
At2g31260	At5g08330
At5g42220	At4g30330
	At4g31550
	At5g14260
	At5g63850
	At5g47310
	At4g26990
	At4g39900
	At5g59490
	At3g17668
	At5g08410
	At4g15545
	At4g32295
	At5g16840
	At5g01430
	At5g04160
	At5g19570
	At4g17486
	At5g30490
	At3g16250
	At5g11650
	At4g02770
	At4g32570
	At4g35250
	At5g07960
	At5g19960
	At3g54850
	At5g63780
	At5g58530
	At3g29160
	At5g17790
	At5g25170
	At3g52050
	At5g61380
	At5g41910
	At5g57910
	At5g60340
	At3g50110
	At3g61920
	At3g54826
	At5g65495
	At5g17170
	At4g19700
	At2g06050
	At5g63310
	At5g56600
	At4g13640
	At4g17030
	At5g66770
	At5g09240
	At5g43460
	At4g36110
	At5g15840
	At5g16880
	At4g36290
