# Supplementary material for: Global temporal dynamic landscape of pathogen-mediated subversion of Arabidopsis innate immunity
Source: Sci Rep. 2017 Aug 10;7:7849. doi: 10.1038/s41598-017-08073-z (PMC5552879; doi:10.1038/s41598-017-08073-z)
Supplement: Supplementary file 5 — Supplementary Table S4 [file 41598_2017_8073_MOESM5_ESM.xls]

## Sheet: Supplementary Table S4
Supplementary Table S4. DC3000hrpA- and DC3000-related dynamic complexes
Worksheet No.	Details of complexes
1	List of complexes-related to DC3000hrpA
2	List of complexes-related to DC3000

## Sheet: DC3000hrpA- complexes
0hr		2hr		3hr		4hr		6hr		7hr		8hr		10hr		11hr		12hr		14hr		16hr		17.5hr
AT3G01690	AT3G22960	AT4G01090	AT5G05190	AT5G50840	AT5G67580	AT3G52750	AT3G52750	AT3G52750	AT3G52750	AT1G30270	AT5G47100	AT3G52750	AT3G52750	AT1G30270	AT5G47100	AT3G52750	AT3G52750	AT1G30270	AT5G47100	AT3G52750	AT3G52750	AT3G52750	AT3G52750	AT3G52750	AT3G52750
AT3G53260	AT3G53260	AT2G26560	AT2G26560	AT2G20580	AT3G02540	AT1G51580	AT3G55290	AT3G28715	AT5G08330	AT3G52750	AT3G52750	AT1G75950	AT2G02870	AT3G52750	AT3G52750	AT1G75950	AT2G02870	AT3G52750	AT3G52750	AT1G75950	AT2G02870	AT1G75950	AT2G02870	AT1G48320	AT1G48320
AT2G43370	AT5G61010	AT4G13640	AT4G13640	AT5G19150	AT5G19150	AT5G19150	AT5G58140	AT4G01090	AT5G58950	AT1G55000	AT1G75950	AT1G48320	AT1G48320	AT1G75950	AT2G02870	AT1G55000	AT1G75950	AT1G75950	AT2G02870	AT1G55000	AT1G75950	AT1G48320	AT1G48320	AT3G28715	AT5G08330
AT1G67800	AT1G69690	AT2G43370	AT3G11590	AT3G56880	AT5G13080	AT5G19150	AT5G19150	AT1G51580	AT5G17790	AT4G01090	AT5G58950	AT4G01090	AT5G58950	AT1G55000	AT1G75950	AT1G27300	AT2G33120	AT1G55000	AT1G75950	AT1G48320	AT1G48320	AT1G27300	AT2G33120	AT1G78380	AT2G29490
AT1G01620	AT4G35100	AT1G67800	AT1G69690	AT3G55290	AT5G06370	AT3G06980	AT3G11590	AT3G11590	AT5G58950	AT1G51580	AT5G17790	AT1G51580	AT5G17790	AT2G02870	AT5G42190	AT3G28715	AT5G08330	AT2G02870	AT5G42190	AT1G27300	AT2G33120	AT3G28715	AT5G08330	AT2G22240	AT4G39800
AT3G23880	AT5G42190	AT1G69690	AT5G48385	AT2G27770	AT3G23340	AT1G31460	AT3G17930	AT1G51580	AT3G55290	AT3G11590	AT5G58950	AT3G01690	AT3G11590	AT1G48320	AT1G48320	AT1G78380	AT2G29490	AT1G48320	AT1G48320	AT3G28715	AT5G08330	AT1G51580	AT5G17790	AT3G49470	AT5G50840
AT2G01760	AT4G04330	AT1G69690	AT2G45010	AT1G31460	AT3G17930	AT1G53800	AT1G80840	AT3G49470	AT5G50840	AT1G51580	AT3G55290	AT3G11590	AT5G58950	AT3G28715	AT5G08330	AT2G22240	AT4G39800	AT1G27300	AT2G33120	AT1G51580	AT5G17790	AT1G27300	AT3G57090	AT3G54850	AT4G36110
AT5G19050	AT5G19050	AT4G00150	AT5G25170	AT1G15670	AT3G53260	AT1G80650	AT2G22230	AT5G19150	AT5G58140	AT3G49470	AT5G50840	AT1G51580	AT3G55290	AT3G01690	AT3G11590	AT1G27300	AT3G57090	AT3G28715	AT5G08330	AT1G78380	AT2G29490	AT1G27300	AT4G00370	AT4G02720	AT5G61010
AT1G34430	AT2G01760	AT3G53990	AT3G53990	AT4G39800	AT4G39800	AT5G23340	AT5G42190	AT5G19150	AT5G19150	AT5G50840	AT5G67580	AT3G49470	AT5G50840	AT3G11590	AT5G58950	AT1G27300	AT4G00370	AT1G51580	AT5G17790	AT2G22240	AT4G39800	AT3G49470	AT5G50840	AT3G56880	AT5G13080
AT3G56130	AT5G35360	AT2G28550	AT3G50960	AT4G01090	AT5G05190	AT4G01090	AT5G05190	AT3G06980	AT3G11590	AT5G19150	AT5G58140	AT5G50840	AT5G67580	AT2G22240	AT4G39800	AT1G27300	AT3G07950	AT1G78380	AT2G29490	AT1G27300	AT3G57090	AT1G27300	AT2G30390	AT1G03630	AT1G03630
AT3G22960	AT3G56130	AT3G54850	AT3G54850	AT5G50840	AT5G50840	AT1G34430	AT2G47450	AT1G12650	AT3G11590	AT5G19150	AT5G19150	AT5G19150	AT5G58140	AT1G51580	AT3G55290	AT3G49470	AT5G50840	AT2G22240	AT4G39800	AT1G27300	AT4G00370	AT1G27300	AT2G43510	AT1G42970	AT1G42970
AT1G49580	AT5G61010	AT3G49690	AT4G32295	AT3G53260	AT3G53260	AT4G24210	AT5G42190	AT3G16310	AT5G51010	AT1G03630	AT1G03630	AT1G19310	AT4G27960	AT3G49470	AT5G50840	AT1G27300	AT2G30390	AT1G27300	AT3G57090	AT1G27300	AT3G07950	AT3G54850	AT4G36110	AT2G26230	AT2G26230
		AT3G49690	AT5G62090	AT4G24210	AT5G42190	AT1G69810	AT1G69810	AT1G31460	AT3G17930	AT3G06980	AT3G11590	AT5G19150	AT5G19150	AT5G42190	AT5G65495	AT1G27300	AT2G43510	AT1G27300	AT4G00370	AT3G49470	AT5G50840	AT1G19310	AT4G27960	AT2G27770	AT3G23340
		AT1G09630	AT4G17720	AT2G43370	AT5G61010	AT1G07440	AT2G29310	AT3G16310	AT3G57090	AT1G12650	AT3G11590	AT1G03630	AT1G03630	AT5G50840	AT5G67580	AT5G50840	AT5G67580	AT1G27300	AT3G07950	AT1G27300	AT2G30390	AT1G03630	AT1G27300	AT3G11630	AT5G06290
		AT2G28550	AT4G32295	AT1G69810	AT1G69810	AT2G26560	AT2G26560	AT1G15670	AT3G53260	AT1G42970	AT1G42970	AT3G06980	AT3G11590	AT5G19150	AT5G58140	AT3G54850	AT4G36110	AT3G49470	AT5G50840	AT1G27300	AT2G43510	AT4G02720	AT5G61010	AT5G02040	AT5G07730
		AT4G34660	AT5G11550	AT1G78100	AT5G61340	AT4G13640	AT4G13640	AT2G44080	AT3G16310	AT3G11630	AT5G06290	AT1G12650	AT3G11590	AT1G19310	AT4G27960	AT5G19150	AT5G58140	AT1G27300	AT2G30390	AT5G50840	AT5G67580	AT1G03630	AT1G03630	AT1G15670	AT3G53260
		AT4G17720	AT4G18800	AT2G26560	AT2G26560	AT3G07310	AT4G13640	AT1G53800	AT1G80840	AT1G51600	AT2G47450	AT1G42970	AT1G42970	AT4G02720	AT5G61010	AT2G20580	AT3G02540	AT5G42190	AT5G65495	AT5G19150	AT5G58140	AT1G42970	AT1G42970	AT5G01640	AT5G01640
		AT4G01090	AT5G16080	AT4G13640	AT4G13640	AT2G43370	AT3G11590	AT4G39800	AT4G39800	AT1G15670	AT3G53260	AT2G27770	AT3G23340	AT5G19150	AT5G19150	AT1G04340	AT1G27300	AT5G50840	AT5G67580	AT1G19310	AT4G27960	AT1G27300	AT2G44080	AT1G53800	AT1G80840
		AT4G38550	AT5G44070	AT3G07310	AT4G13640	AT1G34430	AT3G17668	AT5G23340	AT5G42190	AT1G53800	AT1G80840	AT5G02040	AT5G07730	AT3G56880	AT5G13080	AT1G03630	AT1G27300	AT3G54850	AT4G36110	AT2G20580	AT3G02540	AT2G26230	AT2G26230	AT4G39800	AT4G39800
		AT1G60010	AT1G68520	AT2G33450	AT4G28640	AT1G01620	AT4G35100	AT4G01090	AT5G05190	AT4G39800	AT4G39800	AT1G31460	AT3G17930	AT1G03630	AT1G03630	AT1G27300	AT3G18280	AT5G19150	AT5G58140	AT1G04340	AT1G27300	AT1G03130	AT5G61010	AT1G80650	AT2G22230
		AT1G69690	AT3G54850	AT2G43370	AT3G11590	AT2G43370	AT5G58720	AT5G50840	AT5G50840	AT5G23340	AT5G42190	AT1G51600	AT2G47450	AT3G06980	AT3G11590	AT4G02720	AT5G61010	AT1G19310	AT4G27960	AT1G03630	AT1G27300	AT1G03130	AT5G32440	AT3G01690	AT3G22960
		AT1G69690	AT4G36750	AT1G69690	AT3G58510	AT3G52050	AT5G58720	AT2G47450	AT5G51110	AT4G01090	AT5G05190	AT1G15670	AT3G53260	AT1G12650	AT3G11590	AT5G19150	AT5G19150	AT1G04340	AT1G27300	AT1G27300	AT3G18280	AT1G27300	AT1G27300	AT5G50840	AT5G50840
		AT3G60200	AT5G26751	AT3G17668	AT5G61010	AT5G08410	AT5G28770	AT3G53260	AT3G53260	AT5G50840	AT5G50840	AT5G01640	AT5G01640	AT3G11590	AT3G60360	AT1G03630	AT1G03630	AT1G03630	AT1G27300	AT5G19150	AT5G19150	AT2G27770	AT3G23340	AT3G22960	AT5G58950
		AT3G29090	AT3G29090	AT1G67800	AT1G69690	AT1G14920	AT1G69810	AT1G19180	AT1G19180	AT3G22960	AT5G58950	AT1G53800	AT1G80840	AT1G42970	AT1G42970	AT1G42970	AT1G42970	AT4G02720	AT5G61010	AT1G03630	AT1G03630	AT3G11630	AT5G06290	AT3G53260	AT3G53260
		AT4G00150	AT4G13640	AT5G21274	AT5G57010	AT3G53990	AT3G53990	AT1G19180	AT1G30135	AT2G47450	AT5G51110	AT4G39800	AT4G39800	AT2G26230	AT2G26230	AT3G55290	AT5G06370	AT5G19150	AT5G19150	AT1G42970	AT1G42970	AT5G02040	AT5G07730	AT1G19180	AT1G19180
		AT1G49030	AT1G69690	AT1G01620	AT4G35100	AT1G20140	AT1G57790	AT4G24210	AT5G42190	AT3G53260	AT3G53260	AT4G01090	AT5G05190	AT1G03130	AT5G61010	AT1G27300	AT5G51010	AT1G03630	AT1G03630	AT1G27300	AT2G44080	AT1G53800	AT1G80840	AT5G06960	AT5G45110
		AT3G29035	AT4G39820	AT1G15720	AT5G54810	AT5G58720	AT5G66460	AT5G06960	AT5G06960	AT1G30270	AT4G17615	AT3G01690	AT3G22960	AT1G03130	AT5G32440	AT1G27300	AT2G44080	AT1G42970	AT1G42970	AT2G26230	AT2G26230	AT1G80650	AT2G22230	AT5G06960	AT5G06960
				AT1G69690	AT5G48385	AT2G47450	AT3G29035	AT3G48040	AT4G38430	AT1G19180	AT1G19180	AT5G50840	AT5G50840	AT3G11630	AT5G06290	AT2G26230	AT2G26230	AT1G27300	AT5G51010	AT1G27300	AT1G27300	AT3G01690	AT3G22960	AT3G48040	AT4G38430
				AT2G21830	AT4G01090	AT2G44130	AT5G42190	AT2G39010	AT4G23400	AT1G19180	AT1G30135	AT3G22960	AT5G58950	AT5G02040	AT5G07730	AT1G03130	AT5G61010	AT1G27300	AT2G44080	AT2G27770	AT3G23340	AT5G50840	AT5G50840	AT2G39010	AT4G23400
				AT1G14920	AT1G69810	AT2G29310	AT2G29320	AT2G43370	AT5G61010	AT4G24210	AT5G42190	AT2G47450	AT5G51110	AT3G22960	AT3G60360	AT1G03130	AT5G32440	AT2G26230	AT2G26230	AT3G11630	AT5G06290	AT3G22960	AT5G58950	AT1G22840	AT4G01920
				AT1G28480	AT4G39940	AT4G15930	AT5G59790	AT1G78100	AT5G61340	AT5G06960	AT5G06960	AT1G34430	AT2G47450	AT1G15670	AT3G53260	AT1G27300	AT1G27300	AT1G03130	AT5G61010	AT5G02040	AT5G07730	AT2G47450	AT5G51110	AT1G69810	AT1G69810
				AT3G23880	AT5G42190	AT1G49140	AT1G80650	AT1G07440	AT2G29310	AT2G39010	AT4G23400	AT3G53260	AT3G53260	AT3G11400	AT3G22960	AT3G11630	AT5G06290	AT1G03130	AT5G32440	AT1G31460	AT3G17930	AT1G34430	AT2G47450	AT3G28715	AT5G63310
				AT3G53990	AT3G53990	AT1G12410	AT1G69690	AT2G26560	AT2G26560	AT2G43370	AT5G61010	AT1G19180	AT1G19180	AT1G20140	AT3G15430	AT1G31460	AT3G17930	AT1G27300	AT1G27300	AT3G22960	AT3G60360	AT1G19180	AT1G19180	AT3G28715	AT4G01920
				AT2G28550	AT3G50960	AT3G54290	AT5G23310	AT2G43370	AT3G11590	AT1G69810	AT1G69810	AT1G19180	AT1G30135	AT5G01640	AT5G01640	AT3G22960	AT3G60360	AT2G27770	AT3G23340	AT1G51600	AT2G47450	AT1G19180	AT1G30135	AT1G64180	AT1G69810
				AT2G44130	AT5G42190	AT4G17680	AT5G08330	AT1G18660	AT5G08330	AT3G09630	AT4G28640	AT3G48040	AT4G38430	AT1G53800	AT1G80840	AT1G15670	AT3G53260	AT3G11630	AT5G06290	AT1G15670	AT3G53260	AT5G06960	AT5G45110	AT1G78100	AT5G61340
				AT2G39450	AT3G63200	AT3G10970	AT4G17680	AT1G69690	AT3G58510	AT1G07440	AT2G29310	AT2G43370	AT5G61010	AT4G39800	AT4G39800	AT1G51600	AT3G11400	AT5G02040	AT5G07730	AT1G20140	AT3G15430	AT5G06960	AT5G06960	AT3G17668	AT4G22240
				AT4G15930	AT5G59790	AT5G42190	AT5G43190	AT3G17668	AT5G61010	AT2G26560	AT2G26560	AT1G69810	AT1G69810	AT1G80650	AT2G22230	AT3G11400	AT3G22960	AT1G31460	AT3G17930	AT5G01640	AT5G01640	AT3G48040	AT4G38430	AT2G26560	AT2G26560
				AT4G17680	AT5G61010	AT5G58310	AT5G58310	AT1G67800	AT1G69690	AT2G33450	AT4G28640	AT1G64180	AT1G69810	AT5G23340	AT5G42190	AT1G20140	AT3G15430	AT3G22960	AT3G60360	AT1G53800	AT1G80840	AT1G22840	AT4G01920	AT4G22240	AT5G22620
				AT1G12410	AT1G69690	AT2G37040	AT2G37040	AT4G23400	AT4G35100	AT2G43370	AT3G11590	AT1G07440	AT2G29310	AT3G01690	AT3G22960	AT5G01640	AT5G01640	AT1G51600	AT2G47450	AT4G39800	AT4G39800	AT1G69810	AT1G69810	AT2G33450	AT4G28640
				AT4G17680	AT5G08330	AT5G14700	AT5G48930	AT1G01620	AT4G35100	AT1G69690	AT3G58510	AT2G26560	AT2G26560	AT5G50840	AT5G50840	AT4G39800	AT4G39800	AT1G15670	AT3G53260	AT1G80650	AT2G22230	AT1G01910	AT5G44580	AT1G22840	AT5G61010
				AT3G10970	AT4G17680	AT3G23340	AT4G18630	AT2G43370	AT5G58720	AT5G37780	AT5G57010	AT1G15670	AT4G02770	AT3G22960	AT5G58950	AT1G80650	AT2G22230	AT1G51600	AT3G11400	AT3G01690	AT3G22960	AT3G28715	AT5G63310	AT3G17668	AT5G61010
				AT3G16950	AT3G25860	AT1G63970	AT2G36580	AT1G13520	AT1G14830	AT3G17668	AT5G61010	AT4G13640	AT4G13640	AT2G47450	AT5G51110	AT3G01690	AT3G22960	AT3G11400	AT3G22960	AT5G50840	AT5G50840	AT3G28715	AT4G01920	AT1G34430	AT3G17668
				AT4G32570	AT5G66250	AT3G57050	AT5G44520	AT1G28360	AT1G69690	AT1G67800	AT1G69690	AT3G07310	AT4G13640	AT1G34430	AT2G47450	AT5G50840	AT5G50840	AT1G20140	AT3G15430	AT3G22960	AT5G58950	AT1G01910	AT4G19810	AT1G48450	AT2G41680
				AT1G15670	AT2G37040	AT2G36250	AT3G52750	AT1G28360	AT5G61010	AT3G05580	AT5G52200	AT2G43370	AT3G11590	AT3G53260	AT3G53260	AT3G22960	AT5G58950	AT5G01640	AT5G01640	AT2G47450	AT5G51110	AT1G01910	AT1G05575	AT4G23400	AT4G35100
				AT3G54850	AT3G54850	AT2G39010	AT4G35100	AT4G11100	AT5G20920	AT4G23400	AT4G35100	AT1G18660	AT5G08330	AT1G30270	AT4G17615	AT3G53260	AT3G53260	AT1G53800	AT1G80840	AT1G34430	AT2G47450	AT1G78100	AT5G61340	AT1G20630	AT3G49250
				AT1G69810	AT4G01920	AT4G23600	AT4G23600	AT3G52050	AT5G58720	AT1G01620	AT4G35100	AT5G37780	AT5G57010	AT1G19180	AT1G19180	AT5G06960	AT5G45110	AT4G39800	AT4G39800	AT3G53260	AT3G53260	AT1G27300	AT1G60600	AT1G01620	AT4G35100
				AT3G49690	AT4G32295	AT1G60010	AT1G68520	AT3G48040	AT4G36910	AT2G43370	AT5G58720	AT3G17668	AT5G61010	AT1G19180	AT1G30135	AT5G06960	AT5G06960	AT1G80650	AT2G22230	AT1G30270	AT4G17615	AT3G17668	AT4G22240	AT3G50910	AT5G20130
				AT5G42190	AT5G43190	AT1G17720	AT5G11090	AT1G69690	AT5G48385	AT1G13520	AT1G14830	AT1G34430	AT3G17668	AT5G06960	AT5G45110	AT3G48040	AT4G38430	AT5G23340	AT5G42190	AT1G19180	AT1G19180	AT2G26560	AT2G26560	AT3G50910	AT4G02725
				AT1G15080	AT1G15080	AT3G60200	AT5G26751	AT2G45000	AT4G24700	AT1G19740	AT3G59300	AT1G48450	AT2G41680	AT5G06960	AT5G06960	AT1G22840	AT4G01920	AT3G01690	AT3G22960	AT1G19180	AT1G30135	AT1G01910	AT5G53470	AT1G13520	AT1G14830
				AT3G49690	AT5G62090	AT2G13360	AT2G13360	AT5G08410	AT5G28770	AT3G52050	AT5G58720	AT3G05580	AT5G52200	AT3G48040	AT4G38430	AT1G69810	AT1G69810	AT5G50840	AT5G50840	AT5G06960	AT5G06960	AT2G33450	AT4G28640	AT1G13520	AT2G42790
				AT3G09250	AT3G09250	AT3G12930	AT4G17680	AT4G35950	AT4G36910	AT1G15720	AT5G54810	AT1G01620	AT4G35100	AT2G39010	AT4G23400	AT3G28715	AT5G63310	AT3G22960	AT5G58950	AT3G48040	AT4G38430	AT1G27300	AT2G03120	AT2G31955	AT3G53180
				AT1G09630	AT4G17720	AT1G01620	AT4G24090	AT2G21830	AT4G01090	AT1G69690	AT5G48385	AT2G43370	AT5G58720	AT1G22840	AT4G01920	AT3G28715	AT4G01920	AT2G47450	AT5G51110	AT1G22840	AT4G01920	AT1G27300	AT3G25220	AT3G49250	AT4G35160
				AT2G37040	AT2G37040	AT1G25550	AT1G69690	AT4G00150	AT5G25170	AT1G09330	AT4G30260	AT1G13520	AT1G14830	AT2G43370	AT5G61010	AT1G01910	AT4G19810	AT1G34430	AT2G47450	AT1G69810	AT1G69810	AT1G22840	AT5G61010	AT4G30490	AT5G61010
				AT1G23750	AT1G63970	AT1G01620	AT2G39010	AT3G06430	AT3G11590	AT5G08410	AT5G28770	AT1G19740	AT3G59300	AT1G69810	AT1G69810	AT1G01910	AT1G05575	AT3G53260	AT3G53260	AT1G01910	AT5G44580	AT5G37780	AT5G57010	AT1G28360	AT1G69690
				AT1G34000	AT1G69690	AT4G02770	AT4G17680	AT3G23880	AT5G42190	AT4G35950	AT4G36910	AT3G49250	AT4G35160	AT1G01910	AT5G44580	AT1G64180	AT1G69810	AT1G30270	AT4G17615	AT3G28715	AT5G63310	AT3G17668	AT5G61010	AT1G28360	AT5G61010
				AT2G28550	AT4G32295	AT1G22630	AT1G69690	AT1G19180	AT5G14260	AT2G18876	AT3G02520	AT4G30490	AT5G61010	AT3G28715	AT5G63310	AT4G28640	AT5G02870	AT1G19180	AT1G19180	AT3G28715	AT4G01920	AT1G34430	AT3G17668	AT4G29160	AT4G29160
				AT4G34660	AT5G11550	AT3G55150	AT5G63310	AT1G20140	AT1G57790	AT1G69690	AT2G45010	AT1G28360	AT1G69690	AT3G28715	AT4G01920	AT1G78100	AT5G61340	AT1G19180	AT1G30135	AT1G01910	AT4G19810	AT1G67800	AT1G69690	AT1G15720	AT5G54810
				AT3G23340	AT4G18630	AT3G29090	AT3G29090	AT5G58720	AT5G58950	AT2G21830	AT4G01090	AT1G28360	AT5G61010	AT1G01910	AT4G19810	AT1G27300	AT1G60600	AT5G06960	AT5G45110	AT1G01910	AT1G05575	AT5G21274	AT5G57010	AT1G13520	AT3G51960
				AT1G63970	AT2G36580	AT4G00150	AT4G13640	AT2G36960	AT3G17668	AT4G00150	AT5G25170	AT3G52050	AT5G58720	AT1G01910	AT1G05575	AT3G17668	AT4G22240	AT5G06960	AT5G06960	AT1G64180	AT1G69810	AT1G48450	AT2G41680	AT3G48040	AT4G36910
				AT2G39010	AT4G35100	AT2G35830	AT2G35830	AT1G28250	AT3G60600	AT3G49810	AT4G27960	AT3G48040	AT4G36910	AT1G64180	AT1G69810	AT3G09630	AT4G28640	AT3G48040	AT4G38430	AT5G02870	AT5G58720	AT4G23400	AT4G35100	AT2G29350	AT2G29350
				AT4G23600	AT4G23600	AT1G53800	AT4G17680	AT2G47450	AT3G29035	AT4G01920	AT5G50180	AT5G08650	AT5G51110	AT5G02870	AT5G58720	AT1G07440	AT2G29310	AT1G22840	AT4G01920	AT4G28640	AT5G02870	AT1G20630	AT3G49250	AT5G08650	AT5G51110
				AT1G15720	AT4G39820	AT3G07800	AT3G07800	AT2G23290	AT3G06430	AT3G09630	AT5G58720	AT1G69690	AT5G48385	AT4G28640	AT5G02870	AT2G26560	AT2G26560	AT2G43370	AT5G61010	AT1G78100	AT5G61340	AT1G01620	AT4G35100	AT1G69690	AT5G48385
				AT4G38550	AT5G44070	AT3G29035	AT5G13180	AT1G53800	AT2G23290	AT1G14920	AT1G69810	AT2G23070	AT5G58720	AT1G78100	AT5G61340	AT1G15670	AT4G02770	AT1G69810	AT1G69810	AT1G27300	AT1G60600	AT1G27300	AT5G20130	AT1G09330	AT4G30260
				AT1G60010	AT1G68520	AT1G54060	AT3G11590	AT2G44130	AT5G42190	AT1G28480	AT4G39940	AT1G09330	AT4G30260	AT3G09630	AT4G28640	AT4G22240	AT5G22620	AT1G01910	AT5G44580	AT3G17668	AT4G22240	AT3G50910	AT5G20130	AT1G76760	AT2G41680
				AT1G69690	AT3G54850	AT1G35210	AT5G14640	AT1G53800	AT5G24660	AT3G06430	AT3G11590	AT1G34430	AT5G55220	AT1G07440	AT2G29310	AT1G01910	AT5G53470	AT3G28715	AT5G63310	AT3G09630	AT4G28640	AT1G27300	AT4G14950	AT1G34430	AT5G55220
				AT3G60200	AT5G26751	AT1G54770	AT5G58720	AT2G29310	AT2G29320	AT1G13520	AT5G56630	AT5G08410	AT5G28770	AT2G26560	AT2G26560	AT4G13640	AT4G13640	AT3G28715	AT4G01920	AT1G07440	AT2G29310	AT1G13520	AT1G14830	AT4G35950	AT4G36910
				AT5G23750	AT5G23750	AT4G01090	AT5G11090	AT2G23290	AT3G11590	AT3G23880	AT5G42190	AT2G18876	AT3G02520	AT1G15670	AT4G02770	AT2G33450	AT4G28640	AT1G01910	AT4G19810	AT2G26560	AT2G26560	AT1G13520	AT2G42790	AT1G69690	AT2G45010
				AT3G12930	AT4G17680	AT5G04990	AT5G43750	AT3G11590	AT5G24660	AT3G53990	AT3G53990	AT1G69690	AT2G45010	AT1G01910	AT5G53470	AT1G27300	AT2G03120	AT1G01910	AT1G05575	AT1G15670	AT4G02770	AT3G49250	AT4G35160	AT4G00150	AT5G25170
				AT4G28640	AT5G65130	AT1G14920	AT3G05625	AT4G15930	AT5G59790	AT1G19180	AT5G14260	AT2G21830	AT4G01090	AT2G33450	AT4G28640	AT1G27300	AT3G25220	AT1G64180	AT1G69810	AT4G22240	AT5G22620	AT4G30490	AT5G61010	AT4G19700	AT4G36110
				AT1G01620	AT4G24090	AT5G09320	AT5G20280	AT3G29034	AT3G60600	AT5G58720	AT5G58950	AT4G00150	AT5G25170	AT2G43370	AT3G11590	AT1G22840	AT5G61010	AT5G02870	AT5G58720	AT1G01910	AT5G53470	AT4G29160	AT4G29160	AT1G15130	AT4G29160
				AT1G01620	AT2G39010	AT1G51580	AT1G69690	AT2G29320	AT2G29330	AT3G12620	AT4G36110	AT3G49810	AT4G27960	AT1G18660	AT5G08330	AT1G69690	AT3G58510	AT4G28640	AT5G02870	AT2G33450	AT4G28640	AT1G15720	AT5G54810	AT3G50910	AT5G65683
				AT3G25800	AT3G26020	AT3G44720	AT5G09680	AT1G72030	AT2G23290	AT1G76760	AT2G28550	AT4G01920	AT5G50180	AT1G22840	AT5G61010	AT5G37780	AT5G57010	AT1G78100	AT5G61340	AT1G27300	AT2G03120	AT1G13520	AT3G51960	AT3G50910	AT3G60600
				AT2G36580	AT5G56350	AT2G29310	AT2G29310	AT3G60600	AT5G18150	AT5G58720	AT5G66460	AT1G14920	AT1G69810	AT1G69690	AT3G58510	AT3G17668	AT5G61010	AT1G27300	AT1G60600	AT1G27300	AT3G25220	AT3G48040	AT4G36910	AT1G13520	AT5G56630
				AT1G54060	AT4G32260	AT3G58380	AT4G11100	AT2G23290	AT5G11270	AT1G01050	AT5G65683	AT1G28480	AT4G39940	AT5G37780	AT5G57010	AT1G34430	AT3G17668	AT3G17668	AT4G22240	AT1G69690	AT3G58510	AT2G29350	AT2G29350	AT4G19700	AT4G31550
				AT1G54060	AT4G33666	AT3G01370	AT5G20280	AT2G18730	AT5G24660	AT5G15840	AT5G65683	AT3G06430	AT3G11590	AT3G17668	AT5G61010	AT5G21274	AT5G57010	AT3G09630	AT4G28640	AT5G37780	AT5G57010	AT5G08650	AT5G51110	AT1G19180	AT5G14260
				AT2G39450	AT5G51010	AT5G23310	AT5G40590	AT1G49140	AT1G80650	AT2G47450	AT3G29035	AT1G19180	AT5G14260	AT1G34430	AT3G17668	AT1G48450	AT2G41680	AT1G07440	AT2G29310	AT1G34430	AT3G17668	AT1G69690	AT5G48385	AT2G42790	AT3G58750
				AT3G55150	AT5G61010	AT1G49030	AT1G69690	AT1G52870	AT3G60600	AT3G06430	AT4G32570	AT1G20140	AT1G57790	AT1G67800	AT1G69690	AT4G23400	AT4G35100	AT2G26560	AT2G26560	AT5G21274	AT5G57010	AT1G09330	AT4G30260	AT1G13990	AT4G22240
				AT3G29090	AT3G29090	AT3G01660	AT5G66480	AT3G60600	AT3G60600	AT1G76760	AT3G44720	AT5G58720	AT5G58950	AT5G21274	AT5G57010	AT1G01620	AT4G35100	AT1G15670	AT4G02770	AT1G48450	AT2G41680	AT1G76760	AT2G41680	AT3G06430	AT4G29160
				AT4G00150	AT4G13640	AT3G17668	AT4G17680	AT1G12410	AT1G69690	AT1G76760	AT4G17680	AT5G58720	AT5G66460	AT1G48450	AT2G41680	AT3G50910	AT4G02725	AT4G22240	AT5G22620	AT3G05580	AT5G52200	AT1G34430	AT5G55220	AT3G20510	AT3G50910
				AT2G35830	AT2G35830	AT3G17668	AT3G44720	AT3G54290	AT5G23310	AT2G29310	AT2G29320	AT2G36960	AT3G17668	AT3G05580	AT5G52200	AT1G27300	AT4G14950	AT1G01910	AT5G53470	AT1G10530	AT3G26340	AT1G27300	AT5G61340	AT3G12620	AT4G36110
				AT3G09980	AT3G09980	AT3G29035	AT4G39820	AT3G60600	AT3G63200	AT4G15930	AT5G59790	AT1G01050	AT5G65683	AT4G23400	AT4G35100	AT1G27300	AT4G02725	AT2G33450	AT4G28640	AT1G20630	AT3G49250	AT4G35950	AT4G36910	AT1G76760	AT2G28550
				AT1G60420	AT3G07500			AT3G16950	AT3G25860	AT4G17680	AT5G61010	AT3G02150	AT3G09250	AT1G20630	AT3G49250	AT4G02770	AT4G19700	AT1G27300	AT2G03120	AT1G01620	AT4G35100	AT1G69690	AT2G45010	AT2G28550	AT3G50960
				AT5G47100	AT5G61530			AT1G63120	AT3G60600	AT1G59900	AT5G50850	AT1G28250	AT3G60600	AT1G01620	AT4G35100	AT1G13520	AT1G14830	AT1G27300	AT3G25220	AT1G27300	AT5G20130	AT1G27300	AT2G04900	AT5G15840	AT5G65683
				AT3G44720	AT5G62090			AT1G05860	AT2G23290	AT2G01760	AT4G04330	AT2G47450	AT3G29035	AT4G02770	AT4G19700	AT1G13520	AT2G42790	AT1G22840	AT5G61010	AT3G50910	AT5G20130	AT1G27300	AT4G35100	AT1G28250	AT3G60600
				AT4G32570	AT5G48385			AT2G18876	AT2G18876	AT1G49140	AT1G80650	AT3G06430	AT4G32570	AT2G43370	AT4G19700	AT4G30490	AT5G61010	AT5G37780	AT5G57010	AT1G27300	AT4G14950	AT4G00150	AT5G25170	AT3G06430	AT4G32570
				AT1G14330	AT5G42190			AT1G15670	AT2G37040	AT2G35500	AT4G17680	AT1G17970	AT3G02150	AT2G43370	AT5G58720	AT4G29160	AT4G29160	AT3G17668	AT5G61010	AT4G02770	AT4G19700	AT4G19700	AT4G36110	AT1G76760	AT3G44720
				AT1G17720	AT5G37550			AT2G36990	AT5G58720	AT1G12410	AT1G69690	AT1G53800	AT5G24660	AT1G13520	AT1G14830	AT1G15720	AT5G54810	AT1G34430	AT3G17668	AT1G13520	AT1G14830	AT1G15130	AT4G29160	AT1G76760	AT4G17680
				AT4G28640	AT5G20150			AT3G54850	AT3G54850	AT3G54290	AT5G23310	AT3G01440	AT3G54390	AT1G19740	AT3G59300	AT1G13520	AT3G51960	AT5G21274	AT5G57010	AT1G13520	AT2G42790	AT3G50910	AT5G65683	AT2G23290	AT3G06430
				AT1G54060	AT3G11590			AT3G49690	AT4G32295	AT4G17680	AT5G08330	AT2G29310	AT2G29320	AT3G49250	AT4G35160	AT3G48040	AT4G36910	AT3G05580	AT5G52200	AT3G49250	AT4G35160	AT3G49810	AT4G27960	AT1G53800	AT2G23290
				AT4G32440	AT4G32570			AT5G42190	AT5G43190	AT1G69690	AT4G36110	AT3G11590	AT5G24660	AT4G30490	AT5G61010	AT2G29350	AT2G29350	AT1G10530	AT3G26340	AT1G28360	AT1G69690	AT3G07270	AT4G04890	AT1G17970	AT3G02150
				AT4G17680	AT4G32295			AT3G49690	AT5G62090	AT1G52770	AT3G07270	AT4G15930	AT5G59790	AT4G11100	AT5G20920	AT5G08650	AT5G51110	AT4G23400	AT4G35100	AT4G11100	AT5G20920	AT1G27300	AT1G64150	AT1G53800	AT5G24660
				AT5G04990	AT5G43750			AT3G09250	AT3G09250	AT1G14510	AT3G11200	AT3G29034	AT3G60600	AT1G01910	AT1G75750	AT1G69690	AT5G48385	AT1G20630	AT3G49250	AT3G52050	AT5G58720	AT4G01920	AT5G50180	AT3G01440	AT3G54390
				AT1G62520	AT5G50840			AT5G58310	AT5G58310	AT3G10970	AT4G17680	AT3G60600	AT4G35080	AT3G52050	AT5G58720	AT1G09330	AT4G30260	AT1G01620	AT4G35100	AT4G29160	AT4G29160	AT3G50910	AT3G60600	AT2G29310	AT2G29320
				AT1G14920	AT3G16250			AT1G09630	AT4G17720	AT1G60010	AT3G22960	AT2G29320	AT2G29330	AT4G29160	AT4G29160	AT1G76760	AT2G41680	AT1G27300	AT5G20130	AT1G15720	AT5G54810	AT1G01910	AT3G45160	AT2G39450	AT3G63200
				AT1G14920	AT3G05625			AT2G37040	AT2G37040	AT3G09630	AT3G22960	AT3G02150	AT4G17486	AT1G13520	AT3G51960	AT1G34430	AT5G55220	AT3G50910	AT5G20130	AT1G13520	AT3G51960	AT1G14920	AT1G69810	AT3G29034	AT3G60600
				AT4G28640	AT5G09320			AT1G34000	AT1G69690	AT1G69690	AT2G30050	AT1G59900	AT5G50850	AT3G48040	AT4G36910	AT1G27300	AT5G61340	AT3G50910	AT4G02725	AT3G48040	AT4G36910	AT1G13520	AT5G56630	AT4G17680	AT5G61010
				AT3G07550	AT5G42190			AT5G19050	AT5G19050	AT3G16950	AT3G25860	AT3G60600	AT5G18150	AT5G08650	AT5G51110	AT1G69690	AT2G45010	AT1G27300	AT4G14950	AT2G29350	AT2G29350	AT2G42790	AT3G58750	AT2G29320	AT2G29330
				AT1G31240	AT1G50420			AT4G34660	AT5G11550	AT2G18876	AT2G18876	AT2G01760	AT4G04330	AT1G69690	AT5G48385	AT1G27300	AT2G04900	AT1G27300	AT4G02725	AT5G08650	AT5G51110	AT1G13990	AT4G22240	AT3G02150	AT4G17486
				AT1G49580	AT5G61010			AT5G14700	AT5G48930	AT4G39240	AT5G42190	AT2G18730	AT5G24660	AT1G09330	AT4G30260	AT1G27300	AT4G35100	AT4G02770	AT4G19700	AT1G69690	AT5G48385	AT3G06430	AT4G29160	AT1G72030	AT2G23290
				AT1G49030	AT1G69690			AT3G23340	AT4G18630	AT1G15670	AT2G37040	AT1G49140	AT1G80650	AT1G76760	AT2G41680	AT4G19700	AT4G36110	AT2G43370	AT3G50910	AT2G23070	AT5G58720	AT3G20510	AT3G50910	AT1G48140	AT3G60600
				AT3G17668	AT4G17680			AT3G57050	AT5G44520	AT2G36990	AT5G58720	AT1G52870	AT3G60600	AT1G34430	AT5G55220	AT2G24570	AT4G19700	AT2G43370	AT4G19700	AT1G09330	AT4G30260	AT5G58720	AT5G58950	AT3G60600	AT5G18150
				AT3G17668	AT3G44720			AT5G42190	AT5G46170	AT1G69810	AT4G01920	AT3G60600	AT3G60600	AT5G08410	AT5G28770	AT1G15130	AT4G29160	AT2G43370	AT5G58720	AT1G76760	AT2G41680	AT1G27300	AT5G17170	AT2G23290	AT5G11270
				AT3G29035	AT4G39820			AT3G60600	AT5G53560	AT3G49690	AT4G32295	AT3G02150	AT5G09320	AT4G35950	AT4G36910	AT3G49810	AT4G27960	AT1G13520	AT1G14830	AT1G34430	AT5G55220	AT3G12620	AT4G36110	AT4G37150	AT4G37150
								AT3G16310	AT5G53560	AT5G42190	AT5G43190	AT3G60600	AT5G24290	AT1G69690	AT2G45010	AT3G07270	AT4G04890	AT1G13520	AT2G42790	AT1G27300	AT5G61340	AT5G58720	AT5G66460	AT2G18730	AT5G24660
								AT2G36250	AT3G52750	AT1G35580	AT3G02520	AT1G12410	AT1G69690	AT4G00150	AT5G25170	AT1G27300	AT1G64150	AT2G31955	AT3G53180	AT4G35950	AT4G36910	AT2G36960	AT3G17668	AT2G24270	AT2G24270
								AT2G39010	AT4G35100	AT1G15080	AT1G15080	AT3G54290	AT5G23310	AT4G19700	AT4G36110	AT4G01920	AT5G50180	AT1G19740	AT3G59300	AT1G69690	AT2G45010	AT5G15840	AT5G65683	AT4G17680	AT5G65495
								AT1G35160	AT4G03150	AT3G49690	AT5G62090	AT2G21860	AT3G02150	AT2G24570	AT4G19700	AT1G01910	AT3G45160	AT3G49250	AT4G35160	AT1G27300	AT2G04900	AT3G60600	AT5G46110	AT2G35500	AT4G17680
								AT4G23600	AT4G23600	AT3G09250	AT3G09250	AT3G60600	AT3G63200	AT1G15130	AT4G29160	AT1G28480	AT4G39940	AT4G30490	AT5G61010	AT1G27300	AT4G35100	AT1G75500	AT3G60600	AT1G52870	AT3G60600
								AT1G54770	AT2G23290	AT5G58310	AT5G58310	AT1G52770	AT3G07270	AT3G49810	AT4G27960	AT1G13520	AT5G56630	AT1G01910	AT1G75750	AT4G00150	AT5G25170	AT1G28250	AT3G60600	AT3G60600	AT3G60600
								AT1G60010	AT1G68520	AT1G09630	AT4G17720	AT1G60010	AT3G22960	AT3G07270	AT4G04890	AT4G19700	AT4G31550	AT3G52050	AT5G58720	AT2G24570	AT4G19700	AT2G47450	AT3G29035	AT3G02150	AT5G09320
								AT1G17720	AT5G11090	AT2G37040	AT2G37040	AT1G69690	AT2G30050	AT4G01920	AT5G50180	AT2G42790	AT3G58750	AT4G29160	AT4G29160	AT1G15130	AT4G29160	AT3G06430	AT4G32570	AT4G14430	AT4G14440
								AT1G69690	AT3G54850	AT4G04640	AT5G44520	AT5G09800	AT5G57210	AT3G09630	AT5G58720	AT1G13990	AT4G22240	AT1G15720	AT5G54810	AT3G50910	AT5G65683	AT1G76760	AT3G44720	AT1G12410	AT1G69690
								AT1G69690	AT4G36750	AT1G23750	AT1G63970	AT3G16950	AT3G25860	AT3G06430	AT3G11590	AT3G06430	AT4G29160	AT1G13520	AT3G51960	AT3G49810	AT4G27960	AT1G76760	AT4G17680	AT1G09330	AT4G11220
								AT3G60200	AT5G26751	AT3G50560	AT5G14910	AT4G32570	AT5G66250	AT1G13520	AT5G56630	AT3G20510	AT3G50910	AT3G48040	AT4G36910	AT3G07270	AT4G04890	AT2G23290	AT3G06430	AT4G17680	AT5G08330
								AT2G13360	AT2G13360	AT1G34000	AT1G69690	AT2G18876	AT2G18876	AT3G23880	AT5G42190	AT1G27300	AT5G17170	AT2G29350	AT2G29350	AT1G27300	AT1G64150	AT1G53800	AT2G23290	AT2G21860	AT3G02150
								AT5G20920	AT5G58720	AT2G28550	AT4G32295	AT5G24660	AT5G65683	AT4G19700	AT4G31550	AT3G12620	AT4G36110	AT5G08650	AT5G51110	AT4G01920	AT5G50180	AT1G53800	AT5G24660	AT3G60600	AT3G63200
								AT3G05280	AT4G30260	AT5G19050	AT5G19050	AT2G35500	AT3G02150	AT1G19180	AT5G14260	AT1G76760	AT2G28550	AT1G69690	AT5G48385	AT3G50910	AT3G60600	AT2G29310	AT2G29320	AT1G69690	AT4G36110
								AT2G19650	AT5G63130	AT5G14700	AT5G48930	AT1G15670	AT2G37040	AT1G20140	AT1G57790	AT3G06430	AT4G32570	AT1G09330	AT4G30260	AT3G09630	AT5G58720	AT2G39450	AT3G63200	AT1G60010	AT3G22960
								AT5G23750	AT5G23750	AT3G23340	AT4G18630	AT2G36990	AT5G58720	AT3G06430	AT4G29160	AT1G76760	AT3G44720	AT1G76760	AT2G41680	AT1G01910	AT3G45160	AT3G29034	AT3G60600	AT1G69690	AT2G30050
								AT2G19650	AT3G11590	AT1G63970	AT2G36580	AT3G54850	AT3G54850	AT5G58720	AT5G58950	AT1G76760	AT4G17680	AT1G34430	AT5G55220	AT1G28480	AT4G39940	AT4G17680	AT5G61010	AT5G09800	AT5G57210
								AT1G01620	AT4G24090	AT3G57050	AT5G44520	AT1G69810	AT4G01920	AT5G58720	AT5G66460	AT1G05710	AT1G54060	AT5G08410	AT5G28770	AT1G13520	AT5G56630	AT1G01910	AT5G52240	AT3G16950	AT3G25860
								AT1G25550	AT1G69690	AT5G42190	AT5G46170	AT3G49690	AT4G32295	AT1G01050	AT5G65683	AT2G23290	AT3G06430	AT1G27300	AT5G61340	AT4G19700	AT4G31550	AT2G29320	AT2G29330	AT4G32570	AT5G66250
								AT1G01620	AT2G39010	AT2G36250	AT3G52750	AT1G35580	AT3G02520	AT5G15840	AT5G65683	AT1G53800	AT2G23290	AT4G35950	AT4G36910	AT1G19180	AT5G14260	AT3G02150	AT4G17486	AT1G63120	AT3G60600
								AT1G54060	AT4G17270	AT2G39010	AT4G35100	AT1G15080	AT1G15080	AT3G60600	AT5G46110	AT1G17970	AT3G02150	AT1G69690	AT2G45010	AT2G42790	AT3G58750	AT1G72030	AT2G23290	AT1G05860	AT2G23290
								AT2G36580	AT5G56350	AT1G35160	AT4G03150	AT3G09250	AT3G09250	AT1G75500	AT3G60600	AT2G29310	AT2G29320	AT1G27300	AT2G04900	AT1G13990	AT4G22240	AT1G48140	AT3G60600	AT5G24660	AT5G65683
								AT1G03900	AT2G23290	AT4G23600	AT4G23600	AT5G58310	AT5G58310	AT3G02150	AT3G09250	AT2G39450	AT3G63200	AT1G27300	AT4G35100	AT1G20140	AT1G57790	AT3G60600	AT5G18150	AT2G35500	AT3G02150
								AT3G60600	AT5G51010	AT1G15720	AT4G39820	AT1G09630	AT4G17720	AT1G28250	AT3G60600	AT4G17680	AT5G61010	AT4G00150	AT5G25170	AT3G06430	AT4G29160	AT2G23290	AT5G11270	AT3G50910	AT5G51010
								AT3G60600	AT4G35100	AT1G09840	AT3G49810	AT2G37040	AT2G37040	AT2G47450	AT3G29035	AT1G01910	AT5G52240	AT4G19700	AT4G36110	AT3G20510	AT3G50910	AT4G37150	AT4G37150	AT1G15670	AT2G37040
								AT1G19180	AT5G24660	AT1G01090	AT5G50850	AT4G04640	AT5G44520	AT3G06430	AT4G32570	AT2G29320	AT2G29330	AT2G24570	AT4G19700	AT5G58720	AT5G58950	AT2G18730	AT5G24660	AT3G08690	AT3G49810
								AT1G73030	AT4G26750	AT4G01090	AT5G16080	AT1G10590	AT1G63970	AT1G76760	AT3G44720	AT3G02150	AT4G17486	AT1G15130	AT4G29160	AT1G27300	AT5G17170	AT3G22960	AT4G32440	AT3G54850	AT3G54850
								AT3G60600	AT5G61340	AT3G22960	AT4G24240	AT2G24580	AT5G16080	AT1G76760	AT4G17680	AT1G72030	AT2G23290	AT3G50910	AT5G65683	AT1G76760	AT2G28550	AT2G24270	AT2G24270	AT1G26660	AT1G26660
								AT1G22630	AT1G69690	AT3G22960	AT5G14660	AT2G41680	AT3G04860	AT1G53800	AT5G24660	AT2G23290	AT3G60360	AT3G49810	AT4G27960	AT5G58720	AT5G66460	AT4G17680	AT5G65495	AT1G69810	AT4G01920
								AT1G14920	AT2G36990	AT4G15545	AT4G35110	AT3G50560	AT5G14910	AT3G01440	AT3G54390	AT2G01760	AT4G04330	AT3G07270	AT4G04890	AT2G36960	AT3G17668	AT2G35500	AT4G17680	AT2G36990	AT3G50910
								AT1G54060	AT1G66820	AT1G17720	AT5G11090	AT3G49530	AT5G19570	AT2G29310	AT2G29320	AT2G24270	AT2G24270	AT1G27300	AT1G64150	AT1G01050	AT5G65683	AT1G52870	AT3G60600	AT1G35580	AT3G02520
								AT3G55150	AT5G61010	AT1G28480	AT5G06960	AT1G34000	AT1G69690	AT2G39450	AT3G63200	AT4G17680	AT5G65495	AT4G01920	AT5G50180	AT5G15840	AT5G65683	AT3G60600	AT3G60600	AT1G15080	AT1G15080
								AT3G55150	AT5G51110	AT4G01060	AT4G23670	AT2G28550	AT4G32295	AT3G11590	AT5G24660	AT2G35500	AT4G17680	AT3G09630	AT5G58720	AT3G60600	AT5G46110	AT3G02150	AT5G09320	AT5G58310	AT5G58310
								AT3G55150	AT3G56270	AT2G13360	AT2G13360	AT5G19050	AT5G19050	AT3G29034	AT3G60600	AT3G02150	AT5G09320	AT1G01910	AT3G45160	AT1G28250	AT3G60600	AT3G60600	AT5G24290	AT1G09630	AT4G17720
								AT3G29090	AT3G29090	AT3G05280	AT4G30260	AT4G34660	AT5G11550	AT4G17680	AT5G61010	AT4G14430	AT4G14440	AT1G14920	AT1G69810	AT2G47450	AT3G29035	AT4G14430	AT4G14440	AT2G37040	AT2G37040
								AT3G57090	AT3G60600	AT5G23750	AT5G23750	AT5G14700	AT5G48930	AT3G60600	AT4G35080	AT1G12410	AT1G69690	AT1G28480	AT4G39940	AT3G06430	AT4G32570	AT1G09330	AT4G11220	AT5G61410	AT5G61410
								AT1G12650	AT5G58720	AT4G28640	AT5G65683	AT3G23340	AT4G18630	AT1G01910	AT5G52240	AT1G01910	AT2G30490	AT1G13520	AT5G56630	AT1G76760	AT3G44720	AT4G17680	AT5G08330	AT2G24580	AT5G16080
								AT2G03120	AT3G16310	AT3G09250	AT5G48300	AT1G63970	AT2G36580	AT2G29320	AT2G29330	AT1G09330	AT4G11220	AT3G23880	AT5G42190	AT1G76760	AT4G17680	AT2G21860	AT3G02150	AT2G41680	AT3G04860
								AT2G03120	AT3G60600	AT3G12930	AT4G17680	AT2G29490	AT4G11100	AT3G02150	AT4G17486	AT4G17680	AT5G08330	AT4G19700	AT4G31550	AT1G53800	AT5G24660	AT3G60600	AT3G63200	AT3G50560	AT5G14910
								AT2G43370	AT5G24660	AT2G01760	AT4G35110	AT3G57050	AT5G44520	AT1G59900	AT5G50850	AT1G10070	AT1G54060	AT1G19180	AT5G14260	AT3G01440	AT3G54390	AT1G69690	AT4G36110	AT3G50910	AT3G51510
								AT2G35830	AT2G35830	AT2G01760	AT4G17680	AT4G17720	AT4G18800	AT1G48140	AT3G60600	AT2G21860	AT3G02150	AT2G42790	AT3G58750	AT2G29310	AT2G29320	AT1G52770	AT3G07270	AT2G28550	AT4G32295
								AT3G09980	AT3G09980	AT4G28640	AT5G65130	AT3G60600	AT5G53560	AT3G60600	AT5G18150	AT1G69690	AT4G36110	AT1G13990	AT4G22240	AT2G39450	AT3G63200	AT1G60010	AT3G22960	AT5G19050	AT5G19050
								AT3G60200	AT5G24660	AT1G01620	AT4G24090	AT2G36250	AT3G52750	AT2G18730	AT5G24660	AT1G52770	AT3G07270	AT1G20140	AT1G57790	AT3G29034	AT3G60600	AT5G09800	AT5G57210	AT1G78340	AT3G17410
								AT2G04690	AT3G16310	AT1G25550	AT1G69690	AT2G39010	AT4G35100	AT2G32380	AT3G60600	AT1G14510	AT3G11200	AT3G06430	AT4G29160	AT3G60600	AT4G35080	AT3G16950	AT3G25860	AT1G54770	AT3G50910
								AT2G19650	AT3G04860	AT1G01620	AT2G39010	AT1G35160	AT4G03150	AT1G49140	AT1G80650	AT1G60010	AT3G22960	AT3G20510	AT3G50910	AT1G01910	AT5G52240	AT4G32570	AT5G66250	AT2G29350	AT5G06060
								AT3G07310	AT5G24660	AT3G56130	AT5G35360	AT1G09840	AT3G49810	AT3G22960	AT4G32440	AT3G09630	AT3G22960	AT5G58720	AT5G58950	AT2G29320	AT2G29330	AT1G05860	AT2G23290	AT2G29320	AT2G29350
								AT1G01050	AT2G01760	AT3G22960	AT3G56130	AT1G01090	AT5G50850	AT2G24270	AT2G24270	AT1G69690	AT2G30050	AT1G27300	AT5G17170	AT3G02150	AT4G17486	AT5G24660	AT5G65683	AT3G23340	AT4G18630
								AT2G01760	AT4G01090	AT3G25800	AT3G26020	AT2G41680	AT2G41680	AT4G17680	AT5G65495	AT3G16950	AT3G25860	AT3G12620	AT4G36110	AT1G59900	AT5G50850	AT2G35500	AT3G02150	AT2G29490	AT4G11100
								AT2G01760	AT2G23290	AT2G36580	AT5G56350	AT4G01090	AT5G16080	AT2G35500	AT4G17680	AT2G35500	AT3G02150	AT5G58720	AT5G66460	AT3G60600	AT5G18150	AT1G15670	AT2G37040	AT2G29360	AT5G06060
								AT5G47100	AT5G61530	AT1G54060	AT4G32260	AT4G38550	AT5G44070	AT1G52870	AT3G60600	AT3G50910	AT5G51010	AT2G36960	AT3G17668	AT2G01760	AT4G04330	AT1G27300	AT5G53560	AT3G51960	AT4G32295
								AT3G07800	AT3G07800	AT1G54060	AT4G33666	AT1G60010	AT1G68520	AT3G60600	AT3G60600	AT1G15670	AT2G37040	AT1G01050	AT5G65683	AT4G37150	AT4G37150	AT2G36990	AT5G58720	AT4G17720	AT4G18800
								AT2G39930	AT5G38430	AT1G14920	AT2G36990	AT3G22960	AT4G24240	AT3G02150	AT5G09320	AT1G27300	AT5G53560	AT5G15840	AT5G65683	AT2G18730	AT5G24660	AT3G08690	AT3G49810	AT1G53800	AT3G50910
								AT3G29035	AT5G13180	AT3G55150	AT5G61010	AT3G22960	AT5G14660	AT3G60600	AT5G24290	AT1G27300	AT4G35080	AT2G47450	AT3G29035	AT2G32380	AT3G60600	AT3G54850	AT3G54850	AT3G60130	AT3G60600
								AT3G44720	AT5G62090	AT3G55150	AT5G51110	AT1G17720	AT5G11090	AT4G14430	AT4G14440	AT3G08690	AT3G49810	AT3G06430	AT4G32570	AT2G24270	AT2G24270	AT1G26660	AT1G26660	AT3G60600	AT5G53560
								AT1G09840	AT3G11590	AT3G55150	AT3G56270	AT1G69690	AT3G54850	AT1G12410	AT1G69690	AT3G54850	AT3G54850	AT1G76760	AT3G44720	AT4G17680	AT5G65495	AT1G27300	AT3G05280	AT1G77610	AT3G60600
								AT3G60600	AT5G17700	AT3G29090	AT3G29090	AT1G52510	AT1G62560	AT3G54290	AT5G23310	AT1G27300	AT3G05280	AT1G76760	AT4G17680	AT2G35500	AT4G17680	AT1G27300	AT1G48140	AT2G36250	AT3G52750
								AT1G17720	AT5G37550	AT1G12650	AT5G58720	AT4G01060	AT4G23670	AT1G01910	AT2G30490	AT1G27300	AT1G48140	AT1G05710	AT1G54060	AT1G52870	AT3G60600	AT1G69810	AT4G01920	AT2G29350	AT2G29360
								AT2G44080	AT3G60600	AT1G75950	AT4G39240	AT1G69690	AT4G36750	AT1G09330	AT4G11220	AT1G69810	AT4G01920	AT2G23290	AT3G06430	AT3G60600	AT3G60600	AT1G27300	AT4G17486	AT2G39010	AT4G35100
								AT3G16310	AT3G63200	AT2G35830	AT2G35830	AT3G60200	AT5G26751	AT4G17680	AT5G08330	AT1G27300	AT4G17486	AT1G53800	AT2G23290	AT3G02150	AT5G09320	AT1G80650	AT4G32440	AT1G35160	AT4G03150
								AT2G44970	AT5G24660	AT1G53800	AT4G17680	AT2G13360	AT2G13360	AT1G10070	AT1G54060	AT3G50910	AT3G60360	AT1G53800	AT5G24660	AT3G60600	AT5G24290	AT2G36990	AT3G50910	AT4G28640	AT4G29080
								AT2G13360	AT3G14415	AT1G01050	AT2G01760	AT1G34430	AT2G01760	AT2G21860	AT3G02150	AT2G36990	AT3G50910	AT3G01440	AT3G54390	AT1G12410	AT1G69690	AT1G01910	AT5G44020	AT1G15720	AT4G39820
								AT1G52870	AT3G16310	AT2G01760	AT4G01090	AT3G05280	AT4G30260	AT3G60600	AT3G63200	AT1G01910	AT5G44020	AT2G29310	AT2G29320	AT1G01910	AT2G30490	AT1G35580	AT3G02520	AT1G09840	AT3G49810
								AT5G17790	AT5G24660	AT2G01760	AT4G32570	AT2G19650	AT5G63130	AT1G69690	AT4G36110	AT1G35580	AT3G02520	AT2G39450	AT3G63200	AT1G09330	AT4G11220	AT1G15080	AT1G15080	AT3G02420	AT5G07730
								AT1G54060	AT3G11590	AT1G06460	AT4G35250	AT5G23750	AT5G23750	AT1G52770	AT3G07270	AT1G15080	AT1G15080	AT1G26930	AT5G42190	AT4G17680	AT5G08330	AT5G58310	AT5G58310	AT1G54770	AT2G23290
								AT3G01180	AT3G09980	AT5G47100	AT5G61530	AT4G28640	AT5G65683	AT1G14510	AT3G11200	AT5G58310	AT5G58310	AT4G17680	AT5G61010	AT1G10070	AT1G54060	AT1G09630	AT4G17720	AT2G38140	AT4G19700
								AT3G01180	AT3G56270	AT3G07800	AT3G07800	AT2G19650	AT3G11590	AT3G10970	AT4G17680	AT1G09630	AT4G17720	AT1G01910	AT5G52240	AT2G21860	AT3G02150	AT2G37040	AT2G37040	AT1G01090	AT5G50850
								AT1G69850	AT3G60600	AT2G39930	AT5G38430	AT1G75400	AT3G22960	AT1G60010	AT3G22960	AT2G37040	AT2G37040	AT2G29320	AT2G29330	AT3G60600	AT3G63200	AT5G61410	AT5G61410	AT2G41680	AT2G41680
								AT3G12930	AT3G56270	AT3G29035	AT5G13180	AT4G28640	AT5G65130	AT3G09630	AT3G22960	AT5G61410	AT5G61410	AT3G02150	AT4G17486	AT1G52770	AT3G07270	AT4G04640	AT5G44520	AT1G22840	AT4G17680
								AT1G28360	AT5G24660	AT4G12080	AT4G17950	AT1G01620	AT4G24090	AT1G69690	AT2G30050	AT4G04640	AT5G44520	AT1G72030	AT2G23290	AT1G14510	AT3G11200	AT1G10590	AT1G63970	AT3G50910	AT3G60200
								AT3G11820	AT3G16310	AT3G44720	AT5G62090	AT1G25550	AT1G69690	AT5G09800	AT5G57210	AT1G23750	AT1G63970	AT2G23290	AT3G60360	AT1G60010	AT3G22960	AT2G24580	AT5G16080	AT1G60010	AT1G68520
								AT1G54770	AT5G58720	AT1G03680	AT5G14260	AT1G01620	AT2G39010	AT3G16950	AT3G25860	AT1G04340	AT3G50910	AT2G23290	AT5G11270	AT3G09630	AT3G22960	AT1G23750	AT1G63970	AT3G22960	AT5G14660
								AT1G54770	AT5G24660	AT4G32570	AT5G48385	AT3G22960	AT3G56130	AT4G32570	AT5G66250	AT2G31200	AT3G12110	AT4G37150	AT4G37150	AT1G69690	AT2G30050	AT2G41680	AT3G04860	AT4G15545	AT4G35110
								AT3G16310	AT4G24310	AT1G09840	AT3G11590	AT1G54060	AT4G17270	AT1G63120	AT3G60600	AT3G50560	AT5G14910	AT2G18730	AT5G24660	AT5G09800	AT5G57210	AT2G31200	AT3G12110	AT1G17720	AT5G11090
								AT3G60600	AT4G24310	AT1G14330	AT5G42190	AT3G25800	AT3G26020	AT5G24660	AT5G65683	AT3G49530	AT5G19570	AT1G49140	AT1G80650	AT3G16950	AT3G25860	AT3G50560	AT5G14910	AT1G28480	AT5G06960
								AT4G01090	AT5G11090	AT1G17720	AT5G37550	AT2G36580	AT5G56350	AT2G35500	AT3G02150	AT1G34000	AT1G69690	AT2G24270	AT2G24270	AT5G24660	AT5G65683	AT3G50910	AT3G51510	AT1G69690	AT3G54850
								AT5G11090	AT5G24660	AT4G28640	AT5G20150	AT1G54060	AT4G32260	AT4G39240	AT5G42190	AT3G50910	AT3G51510	AT4G17680	AT5G65495	AT2G35500	AT3G02150	AT4G11220	AT5G49820	AT4G01060	AT4G23670
								AT1G63120	AT3G16310	AT2G13360	AT3G14415	AT1G48520	AT4G15930	AT1G15670	AT2G37040	AT2G28550	AT4G32295	AT2G35500	AT4G17680	AT1G15670	AT2G37040	AT5G19050	AT5G19050	AT1G69690	AT4G36750
								AT1G05860	AT5G24660	AT1G54060	AT3G11590	AT3G60600	AT5G51010	AT2G36990	AT5G58720	AT4G11220	AT5G49820	AT3G02150	AT5G09320	AT1G27300	AT5G53560	AT4G34660	AT5G11550	AT1G35580	AT5G38480
								AT1G48240	AT3G60600	AT4G15560	AT4G15560	AT1G03630	AT4G27440	AT1G26660	AT1G26660	AT5G19050	AT5G19050	AT4G14430	AT4G14440	AT1G27300	AT4G35080	AT1G78340	AT3G17410	AT3G60200	AT5G26751
								AT1G28250	AT3G16310	AT3G01180	AT3G56270	AT5G03430	AT5G03430	AT1G69810	AT4G01920	AT4G34660	AT5G11550	AT1G12410	AT1G69690	AT2G36990	AT5G58720	AT1G27300	AT4G28780	AT1G70410	AT1G70410
								AT2G19650	AT5G56220	AT3G12930	AT3G56270	AT1G15350	AT2G23070	AT1G80650	AT4G32440	AT1G78340	AT3G17410	AT3G54290	AT5G23310	AT3G08690	AT3G49810	AT1G14920	AT3G51260	AT1G34430	AT2G01760
								AT1G62520	AT5G50840	AT1G54770	AT5G58720	AT3G60600	AT4G35100	AT1G01910	AT5G44020	AT1G54770	AT3G50910	AT1G01910	AT2G30490	AT3G54850	AT3G54850	AT2G29320	AT2G29350	AT2G01760	AT5G43280
								AT2G29330	AT5G06060	AT1G56150	AT4G32570	AT1G19180	AT5G24660	AT1G35580	AT3G02520	AT1G27300	AT4G28780	AT1G09330	AT4G11220	AT1G27300	AT3G05280	AT3G29310	AT5G37780	AT3G05280	AT4G30260
								AT1G14920	AT3G16250	AT4G01090	AT5G11090	AT4G02770	AT5G32440	AT1G15080	AT1G15080	AT2G29350	AT5G06060	AT4G17680	AT5G08330	AT1G69810	AT4G01920	AT3G23340	AT4G18630	AT5G43280	AT5G65683
								AT5G09320	AT5G20280	AT1G60010	AT4G35110	AT4G02770	AT5G24660	AT3G09250	AT3G09250	AT2G29320	AT2G29350	AT1G10070	AT1G54060	AT1G27300	AT4G17486	AT1G63970	AT2G36580	AT5G23750	AT5G23750
								AT3G60600	AT5G45300	AT4G17680	AT4G32295	AT1G73030	AT4G26750	AT5G58310	AT5G58310	AT3G29310	AT5G37780	AT2G21860	AT3G02150	AT3G49690	AT4G32295	AT3G51960	AT4G32295	AT4G28640	AT5G65683
								AT5G13080	AT5G20920	AT5G04990	AT5G43750	AT3G60600	AT5G61340	AT3G11590	AT3G56680	AT1G63970	AT2G36580	AT1G69690	AT4G36110	AT3G50910	AT3G60360	AT4G17720	AT4G18800	AT3G12930	AT4G17680
								AT1G18660	AT1G18660	AT1G62520	AT5G50840	AT3G02150	AT4G01920	AT1G09630	AT4G17720	AT3G51960	AT4G32295	AT1G52770	AT3G07270	AT2G36990	AT3G50910	AT1G53800	AT3G50910	AT2G01760	AT4G35110
								AT3G07550	AT5G42190	AT4G35110	AT5G65683	AT1G22630	AT1G69690	AT2G37040	AT2G37040	AT3G57050	AT5G44520	AT1G14510	AT3G11200	AT1G01910	AT5G44020	AT3G60130	AT3G60600	AT2G01760	AT4G17680
								AT1G51580	AT1G69690	AT4G17680	AT5G65683	AT1G22630	AT4G01920	AT5G61410	AT5G61410	AT4G17720	AT4G18800	AT1G60010	AT3G22960	AT1G15080	AT1G15080	AT3G60600	AT5G53560	AT1G01620	AT4G24090
								AT3G44720	AT5G09680	AT3G22960	AT5G65683	AT1G14920	AT2G36990	AT4G04640	AT5G44520	AT1G53800	AT3G50910	AT3G09630	AT3G22960	AT3G49690	AT5G62090	AT2G36250	AT3G52750	AT1G01620	AT2G39010
								AT2G29310	AT2G29310	AT3G56270	AT5G65683	AT3G09250	AT3G26340	AT1G10590	AT1G63970	AT1G01910	AT5G58650	AT1G69690	AT2G30050	AT5G58310	AT5G58310	AT2G29350	AT2G29360	AT3G56130	AT5G35360
								AT1G54060	AT1G71480	AT3G44720	AT5G65683	AT1G54060	AT1G66820	AT2G24580	AT5G16080	AT2G36250	AT3G52750	AT5G09800	AT5G57210	AT1G09630	AT4G17720	AT1G35160	AT4G03150	AT3G22960	AT3G56130
								AT5G23310	AT5G40590	AT1G14920	AT3G16250	AT2G41680	AT4G34120	AT1G23750	AT1G63970	AT1G35160	AT4G03150	AT3G16950	AT3G25860	AT2G37040	AT2G37040	AT4G28640	AT4G29080	AT2G45010	AT3G02420
								AT3G16310	AT5G12880	AT1G14920	AT3G05625	AT1G04340	AT3G60600	AT2G41680	AT3G04860	AT4G28640	AT4G29080	AT4G32570	AT5G66250	AT5G61410	AT5G61410	AT1G27300	AT5G17700	AT3G25800	AT3G26020
								AT3G60600	AT5G12880	AT5G09320	AT5G20280	AT3G55150	AT5G61010	AT2G31200	AT3G12110	AT4G23600	AT4G23600	AT1G05860	AT2G23290	AT4G04640	AT5G44520	AT1G79040	AT3G50910	AT2G36580	AT5G56350
								AT1G49030	AT1G69690	AT4G28640	AT5G09320	AT3G55150	AT5G51110	AT3G50560	AT5G14910	AT1G15720	AT4G39820	AT5G24660	AT5G65683	AT1G10590	AT1G63970	AT2G38140	AT4G19700	AT1G14830	AT4G29160
								AT3G16310	AT5G18850	AT3G07270	AT3G07270	AT3G55150	AT5G57210	AT3G49530	AT5G19570	AT1G09840	AT3G49810	AT2G35500	AT3G02150	AT1G23750	AT1G63970	AT1G01090	AT5G50850	AT1G03900	AT3G54390
								AT3G01660	AT5G66480	AT2G28550	AT3G06430	AT3G55150	AT3G56270	AT1G34000	AT1G69690	AT1G27300	AT5G17700	AT3G50910	AT5G51010	AT2G41680	AT3G04860	AT1G27300	AT3G63200	AT1G03900	AT2G23290
								AT3G17668	AT3G44720	AT3G06430	AT4G28640	AT3G29090	AT3G29090	AT4G11220	AT5G49820	AT3G22960	AT5G20920	AT4G39240	AT5G42190	AT1G04340	AT3G50910	AT2G41680	AT2G41680	AT4G19700	AT5G08330
								AT3G29035	AT4G39820	AT1G54060	AT3G09630	AT3G57090	AT3G60600	AT5G19050	AT5G19050	AT1G79040	AT3G50910	AT1G15670	AT2G37040	AT2G31200	AT3G12110	AT1G22840	AT4G17680	AT1G48520	AT4G15930
										AT1G17970	AT3G09630	AT1G12650	AT5G58720	AT4G34660	AT5G11550	AT1G54770	AT2G23290	AT1G27300	AT5G53560	AT3G50560	AT5G14910	AT3G22960	AT5G14660	AT3G60600	AT5G51010
										AT3G07550	AT5G42190	AT2G38000	AT3G02150	AT1G78340	AT3G17410	AT2G38140	AT4G19700	AT1G27300	AT4G35080	AT3G49530	AT5G19570	AT4G15545	AT4G35110	AT2G39450	AT5G51010
										AT1G51580	AT1G69690	AT2G03120	AT3G60600	AT3G29310	AT5G37780	AT1G01090	AT5G50850	AT2G36990	AT5G58720	AT1G34000	AT1G69690	AT1G17720	AT5G11090	AT5G03430	AT5G03430
										AT2G29310	AT2G29310	AT4G00150	AT4G13640	AT3G23340	AT4G18630	AT1G27300	AT3G63200	AT3G08690	AT3G49810	AT3G50910	AT3G51510	AT1G28480	AT5G06960	AT3G60600	AT4G35100
										AT3G58380	AT4G11100	AT2G43370	AT5G24660	AT1G63970	AT2G36580	AT2G41680	AT2G41680	AT3G54850	AT3G54850	AT2G28550	AT4G32295	AT1G69690	AT3G54850	AT1G19180	AT5G24660
										AT3G01370	AT5G61010	AT2G33120	AT3G60600	AT2G29490	AT4G11100	AT1G22840	AT4G17680	AT1G26660	AT1G26660	AT5G19050	AT5G19050	AT3G06190	AT5G13180	AT2G29310	AT2G29350
										AT3G01370	AT5G20280	AT1G17970	AT3G54390	AT3G51960	AT4G32295	AT3G50910	AT3G60200	AT1G27300	AT3G05280	AT4G34660	AT5G11550	AT1G52510	AT1G62560	AT1G73030	AT4G26750
										AT1G49580	AT5G61010	AT2G35830	AT2G35830	AT3G57050	AT5G44520	AT3G22960	AT4G24240	AT1G27300	AT1G48140	AT5G14700	AT5G48930	AT4G01060	AT4G23670	AT3G60600	AT5G61340
										AT1G34320	AT3G22960	AT3G09980	AT3G09980	AT4G17720	AT4G18800	AT3G22960	AT5G14660	AT1G69810	AT4G01920	AT1G78340	AT3G17410	AT1G69690	AT4G36750	AT3G02150	AT4G01920
										AT1G54060	AT1G71480	AT1G60420	AT3G07500	AT5G42190	AT5G46170	AT1G17720	AT5G11090	AT1G27300	AT4G17486	AT1G27300	AT4G28780	AT1G01910	AT1G10510	AT2G41680	AT4G34120
										AT1G76760	AT4G01090	AT2G41720	AT4G11890	AT1G01910	AT5G58650	AT1G28480	AT5G06960	AT3G50910	AT3G60360	AT2G29350	AT5G06060	AT1G35580	AT5G38480	AT3G55150	AT5G61010
										AT1G76760	AT3G56270	AT3G60200	AT5G24660	AT3G60600	AT5G53560	AT1G69690	AT3G54850	AT2G36990	AT3G50910	AT2G29320	AT2G29350	AT1G27300	AT1G75500	AT3G55150	AT5G63310
										AT5G23310	AT5G40590	AT3G02150	AT5G10270	AT2G36250	AT3G52750	AT3G06190	AT5G13180	AT1G01910	AT5G44020	AT3G29310	AT5G37780	AT1G34430	AT2G01760	AT3G55150	AT5G51110
										AT1G49030	AT1G69690	AT2G19650	AT3G04860	AT2G39010	AT4G35100	AT1G52510	AT1G62560	AT1G35580	AT3G02520	AT3G23340	AT4G18630	AT2G01760	AT5G19960	AT3G55150	AT5G57210
										AT3G01660	AT5G66480	AT3G07310	AT5G24660	AT1G35160	AT4G03150	AT4G01060	AT4G23670	AT1G15080	AT1G15080	AT1G63970	AT2G36580	AT2G01760	AT5G43280	AT3G57090	AT3G60600
										AT3G17668	AT4G17680	AT4G11890	AT5G08650	AT4G23600	AT4G23600	AT1G69690	AT4G36750	AT5G58310	AT5G58310	AT2G29490	AT4G11100	AT3G05280	AT4G30260	AT4G19700	AT5G58730
										AT3G17668	AT3G44720	AT1G01050	AT2G01760	AT1G09840	AT3G49810	AT1G35580	AT5G38480	AT1G09630	AT4G17720	AT2G29360	AT5G06060	AT5G19960	AT5G19960	AT2G38000	AT3G02150
										AT3G29035	AT4G39820	AT2G01760	AT4G01090	AT3G22960	AT5G20920	AT3G60200	AT5G26751	AT2G37040	AT2G37040	AT3G51960	AT4G32295	AT5G43280	AT5G65683	AT2G03120	AT3G60600
										AT1G74690	AT5G37780	AT2G01760	AT4G32570	AT3G02420	AT5G07730	AT2G13360	AT2G13360	AT5G61410	AT5G61410	AT3G57050	AT5G44520	AT5G19960	AT5G65683	AT2G33120	AT3G60600
												AT1G03630	AT3G60600	AT2G38140	AT4G19700	AT1G34430	AT2G01760	AT4G04640	AT5G44520	AT4G17720	AT4G18800	AT3G06980	AT5G19960	AT1G17970	AT3G54390
												AT3G02150	AT3G10970	AT1G01090	AT5G50850	AT2G01760	AT5G19960	AT1G10590	AT1G63970	AT1G53800	AT3G50910	AT5G23750	AT5G23750	AT2G35830	AT2G35830
												AT5G47100	AT5G61530	AT2G41680	AT2G41680	AT2G01760	AT5G43280	AT2G24580	AT5G16080	AT1G01910	AT5G58650	AT4G28640	AT5G65683	AT3G09980	AT3G09980
												AT2G39930	AT5G01750	AT1G22840	AT4G17680	AT3G05280	AT4G30260	AT1G23750	AT1G63970	AT3G60130	AT3G60600	AT5G19960	AT5G19990	AT2G41720	AT4G11890
												AT3G19950	AT4G27960	AT3G22960	AT4G24240	AT4G19700	AT4G24240	AT2G41680	AT3G04860	AT3G60600	AT5G53560	AT1G27300	AT3G57280	AT3G60200	AT5G24660
												AT3G07800	AT3G07800	AT3G22960	AT5G14660	AT5G19960	AT5G19960	AT1G04340	AT3G50910	AT1G77610	AT3G60600	AT3G12930	AT4G17680	AT3G02150	AT5G10270
												AT3G02150	AT5G38430	AT4G15545	AT4G35110	AT3G06980	AT5G19960	AT2G31200	AT3G12110	AT2G36250	AT3G52750	AT2G01760	AT4G35110	AT5G15650	AT5G16510
												AT2G39930	AT5G38430	AT1G17720	AT5G11090	AT5G23750	AT5G23750	AT3G50560	AT5G14910	AT2G29350	AT2G29360	AT2G01760	AT4G17680	AT1G53800	AT4G17680
												AT3G29035	AT5G13180	AT1G52510	AT1G62560	AT5G19960	AT5G19990	AT3G49530	AT5G19570	AT1G35160	AT4G03150	AT1G15080	AT1G27300	AT3G07310	AT5G24660
												AT1G03680	AT5G14260	AT4G01060	AT4G23670	AT1G75400	AT3G22960	AT1G34000	AT1G69690	AT4G28640	AT4G29080	AT1G01620	AT4G24090	AT4G11890	AT5G08650
												AT4G32570	AT5G48385	AT1G69690	AT4G36750	AT1G27300	AT3G57280	AT3G50910	AT3G51510	AT4G23600	AT4G23600	AT1G03130	AT4G19700	AT2G01760	AT4G32570
												AT1G09840	AT3G11590	AT1G01910	AT1G10510	AT3G12930	AT4G17680	AT4G11220	AT5G49820	AT1G09840	AT3G49810	AT1G03130	AT2G23290	AT2G01760	AT2G23290
												AT3G60600	AT5G17700	AT1G35580	AT5G38480	AT2G01760	AT4G17680	AT5G19050	AT5G19050	AT1G27300	AT5G17700	AT1G03130	AT3G02150	AT3G02150	AT4G35250
												AT1G53000	AT3G02150	AT3G60200	AT5G26751	AT1G15080	AT1G27300	AT4G34660	AT5G11550	AT3G22960	AT5G20920	AT3G25800	AT3G26020	AT1G06460	AT4G35250
												AT2G41680	AT3G02150	AT2G13360	AT2G13360	AT1G01620	AT4G24090	AT1G78340	AT3G17410	AT1G79040	AT3G50910	AT2G36580	AT5G56350	AT1G03630	AT3G60600
												AT4G28640	AT5G20150	AT1G34430	AT2G01760	AT1G03130	AT4G19700	AT1G54770	AT3G50910	AT2G38140	AT4G19700	AT1G14830	AT4G29160	AT1G07890	AT4G19360
												AT2G44080	AT3G60600	AT5G20920	AT5G58720	AT1G03130	AT2G23290	AT1G27300	AT4G28780	AT1G27300	AT3G63200	AT1G03900	AT2G23290	AT3G07800	AT3G07800
												AT2G44970	AT5G24660	AT3G05280	AT4G30260	AT1G03130	AT3G02150	AT2G29350	AT5G06060	AT2G41680	AT2G41680	AT4G19700	AT5G08330	AT3G02150	AT5G38430
												AT2G13360	AT3G14415	AT4G19700	AT4G24240	AT3G56130	AT5G35360	AT1G14920	AT3G51260	AT1G22840	AT4G17680	AT1G48520	AT4G15930	AT2G39930	AT5G38430
												AT2G47450	AT3G02150	AT2G19650	AT5G63130	AT3G22960	AT3G56130	AT2G29320	AT2G29350	AT3G50910	AT3G60200	AT1G03630	AT4G27440	AT1G70780	AT3G19640
												AT5G17790	AT5G24660	AT5G23750	AT5G23750	AT1G54060	AT4G17270	AT3G29310	AT5G37780	AT1G60010	AT1G73870	AT3G60600	AT4G35100	AT1G03680	AT5G14260
												AT1G54060	AT3G11590	AT4G28640	AT5G65683	AT2G45010	AT3G02420	AT3G23340	AT4G18630	AT1G60010	AT1G68520	AT1G19180	AT5G24660	AT4G32570	AT5G48385
												AT4G15560	AT4G15560	AT2G19650	AT3G11590	AT3G25800	AT3G26020	AT1G63970	AT2G36580	AT3G22960	AT4G24240	AT2G29310	AT2G29350	AT3G28715	AT4G32570
												AT1G34430	AT3G25860	AT1G75400	AT3G22960	AT2G36580	AT5G56350	AT2G29360	AT5G06060	AT3G22960	AT5G14660	AT3G60600	AT5G61340	AT2G42790	AT5G25440
												AT3G01180	AT3G09980	AT3G09250	AT5G48300	AT1G14830	AT4G29160	AT3G51960	AT4G32295	AT4G15545	AT4G35110	AT3G02150	AT4G01920	AT3G60600	AT5G17700
												AT3G01180	AT3G56270	AT3G12930	AT4G17680	AT1G54060	AT4G32260	AT4G17720	AT4G18800	AT1G17720	AT5G11090	AT1G27300	AT2G31040	AT2G41680	AT3G02150
												AT1G69850	AT3G60600	AT2G01760	AT4G35110	AT1G03900	AT2G23290	AT1G53800	AT3G50910	AT1G28480	AT5G06960	AT2G31040	AT3G50910	AT1G17720	AT5G37550
												AT3G12930	AT3G56270	AT2G01760	AT4G17680	AT4G19700	AT5G08330	AT5G42190	AT5G46170	AT1G69690	AT3G54850	AT1G14920	AT2G36990	AT2G44080	AT3G60600
												AT1G28360	AT5G24660	AT4G28640	AT5G65130	AT1G48520	AT4G15930	AT1G01910	AT5G58650	AT3G06190	AT5G13180	AT4G11220	AT5G01430	AT3G02150	AT4G16760
												AT1G35210	AT5G14640	AT1G01620	AT4G24090	AT1G54060	AT4G33666	AT2G36250	AT3G52750	AT1G52510	AT1G62560	AT2G41680	AT4G34120	AT4G15560	AT4G15560
												AT3G54390	AT4G11175	AT1G03130	AT4G19700	AT2G39450	AT5G51010	AT2G29350	AT2G29360	AT4G01060	AT4G23670	AT1G01910	AT2G43510	AT1G34430	AT3G25860
												AT1G54770	AT5G58720	AT1G03130	AT3G02150	AT1G03630	AT4G27440	AT1G35160	AT4G03150	AT1G69690	AT4G36750	AT2G43510	AT3G60600	AT1G28360	AT4G17680
												AT1G54770	AT5G24660	AT1G25550	AT1G69690	AT5G03430	AT5G03430	AT4G28640	AT4G29080	AT1G01910	AT1G10510	AT1G27300	AT1G79040	AT1G28360	AT5G24660
												AT3G02150	AT5G11550	AT1G01620	AT2G39010	AT2G29310	AT2G29350	AT4G23600	AT4G23600	AT3G60200	AT5G26751	AT1G27300	AT3G60800	AT3G54390	AT4G11175
												AT3G02150	AT5G23120	AT3G56130	AT5G35360	AT4G02770	AT4G17680	AT1G15720	AT4G39820	AT2G13360	AT2G13360	AT3G57090	AT3G60600	AT1G54770	AT5G24660
												AT3G02150	AT5G50180	AT3G22960	AT3G56130	AT4G02770	AT5G32440	AT1G09840	AT3G49810	AT1G34430	AT2G01760	AT4G19700	AT5G58730	AT1G70410	AT5G23120
												AT1G56150	AT4G32570	AT1G54060	AT4G17270	AT2G23290	AT4G02770	AT1G27300	AT5G17700	AT2G01760	AT5G19960	AT1G75950	AT4G39240	AT3G02150	AT5G23120
												AT3G60600	AT4G24310	AT2G45010	AT3G02420	AT1G73030	AT4G26750	AT3G22960	AT5G20920	AT2G01760	AT5G43280	AT1G26930	AT1G75950	AT1G56150	AT4G32570
												AT4G01090	AT5G11090	AT3G25800	AT3G26020	AT3G02150	AT4G01920	AT1G79040	AT3G50910	AT5G20920	AT5G58720	AT2G38000	AT3G02150	AT3G60600	AT4G24310
												AT5G11090	AT5G24660	AT2G36580	AT5G56350	AT1G27300	AT2G31040	AT3G02420	AT5G07730	AT3G05280	AT4G30260	AT2G03120	AT3G60600	AT5G11090	AT5G24660
												AT1G05860	AT5G24660	AT1G14830	AT4G29160	AT2G31040	AT3G50910	AT1G54770	AT2G23290	AT4G19700	AT4G24240	AT2G33120	AT3G60600	AT1G60010	AT4G35110
												AT3G02150	AT4G32295	AT1G54060	AT4G32260	AT4G11220	AT5G01430	AT2G38140	AT4G19700	AT2G19650	AT5G63130	AT2G41720	AT4G11890	AT1G05860	AT5G24660
												AT1G48240	AT3G60600	AT1G03900	AT3G54390	AT1G54060	AT1G66820	AT1G01090	AT5G50850	AT5G19960	AT5G19960	AT3G02150	AT5G10270	AT4G17680	AT4G32295
												AT5G04990	AT5G43750	AT4G19700	AT5G08330	AT2G41680	AT4G34120	AT1G27300	AT3G63200	AT5G43280	AT5G65683	AT5G15650	AT5G16510	AT3G02150	AT4G32295
												AT2G19650	AT5G56220	AT1G48520	AT4G15930	AT3G55150	AT5G61010	AT2G41680	AT2G41680	AT5G19960	AT5G65683	AT1G53800	AT4G17680	AT1G07000	AT5G57910
												AT1G63470	AT4G17950	AT1G54060	AT4G33666	AT3G55150	AT5G63310	AT1G22840	AT4G17680	AT3G06980	AT5G19960	AT4G11890	AT5G08650	AT1G48240	AT3G60600
												AT2G29330	AT5G06060	AT3G60600	AT5G51010	AT3G55150	AT5G51110	AT3G22960	AT5G14660	AT4G08460	AT5G58720	AT1G01910	AT3G25220	AT1G78340	AT2G29490
												AT3G22960	AT5G65683	AT2G39450	AT5G51010	AT3G55150	AT3G56270	AT4G15545	AT4G35110	AT5G23750	AT5G23750	AT2G01760	AT4G32570	AT5G04990	AT5G43750
												AT3G56270	AT5G65683	AT1G03630	AT4G27440	AT1G01910	AT2G43510	AT1G17720	AT5G11090	AT4G28640	AT5G65683	AT2G01760	AT2G23290	AT1G62520	AT5G50840
												AT3G44720	AT5G65683	AT5G03430	AT5G03430	AT1G27300	AT1G79040	AT1G28480	AT5G06960	AT5G19960	AT5G19990	AT3G02150	AT4G35250	AT2G29330	AT5G06060
												AT1G69690	AT5G20240	AT3G60600	AT4G35100	AT1G27300	AT3G60800	AT1G69690	AT3G54850	AT1G75400	AT3G22960	AT1G06460	AT4G35250	AT4G35110	AT5G65683
												AT1G14920	AT3G16250	AT1G19180	AT5G24660	AT1G01910	AT3G08950	AT1G52510	AT1G62560	AT1G27300	AT3G57280	AT1G03630	AT3G60600	AT4G17680	AT5G65683
												AT3G02150	AT3G16250	AT4G02770	AT4G17680	AT3G60360	AT5G19960	AT4G01060	AT4G23670	AT3G12930	AT4G17680	AT1G05070	AT1G27300	AT3G22960	AT5G65683
												AT1G14920	AT3G05625	AT4G02770	AT5G32440	AT4G19700	AT5G58730	AT1G69690	AT4G36750	AT2G01760	AT4G35110	AT2G39930	AT5G01750	AT2G23290	AT5G65683
												AT5G09320	AT5G20280	AT4G02770	AT5G24660	AT1G75950	AT4G39240	AT1G01910	AT1G10510	AT2G01760	AT4G17680	AT1G27300	AT2G40765	AT3G44720	AT5G65683
												AT4G28640	AT5G09320	AT1G73030	AT4G26750	AT1G26930	AT1G75950	AT1G35580	AT5G38480	AT1G15080	AT1G27300	AT3G19950	AT4G27960	AT1G69690	AT5G20240
												AT3G60600	AT5G45300	AT3G60600	AT5G61340	AT2G38000	AT3G02150	AT2G13360	AT2G13360	AT1G01620	AT4G24090	AT3G02150	AT5G38430	AT3G02150	AT3G16250
												AT3G07270	AT3G07270	AT3G02150	AT4G01920	AT1G54060	AT5G02870	AT1G27300	AT1G75500	AT1G03130	AT4G19700	AT2G39930	AT5G38430	AT4G28640	AT5G09320
												AT1G18660	AT1G18660	AT1G22630	AT1G69690	AT2G35830	AT2G35830	AT1G34430	AT2G01760	AT1G03130	AT3G02150	AT3G29035	AT5G13180	AT3G60600	AT5G45300
												AT2G28550	AT3G06430	AT1G22630	AT4G01920	AT1G60420	AT3G07500	AT2G01760	AT5G43280	AT1G25550	AT1G69690	AT1G70780	AT3G19640	AT3G07270	AT3G07270
												AT3G06430	AT4G28640	AT4G11220	AT5G01430	AT2G41720	AT4G11890	AT5G20920	AT5G58720	AT3G56130	AT5G35360	AT4G32570	AT5G48385	AT2G28550	AT3G06430
												AT3G06430	AT4G11890	AT1G54060	AT1G66820	AT3G02150	AT5G10270	AT3G05280	AT4G30260	AT3G22960	AT3G56130	AT3G28715	AT4G32570	AT3G06430	AT4G28640
												AT2G41680	AT5G05190	AT2G41680	AT4G34120	AT5G15650	AT5G16510	AT2G19650	AT5G63130	AT1G54060	AT4G17270	AT2G42790	AT5G25440	AT3G06430	AT4G11890
												AT3G02150	AT5G05190	AT1G04340	AT3G60600	AT2G39900	AT4G19700	AT5G43280	AT5G65683	AT3G25800	AT3G26020	AT3G60600	AT5G17700	AT2G41680	AT5G05190
												AT1G51580	AT1G69690	AT3G55150	AT5G61010	AT1G27300	AT1G29390	AT5G23750	AT5G23750	AT2G36580	AT5G56350	AT1G53000	AT3G02150	AT3G02150	AT5G05190
												AT3G44720	AT5G09680	AT3G55150	AT5G63310	AT1G53800	AT4G17680	AT4G28640	AT5G65683	AT1G14830	AT4G29160	AT2G41680	AT3G02150	AT1G51580	AT1G69690
												AT2G29310	AT2G29310	AT3G55150	AT5G51110	AT4G11890	AT5G08650	AT1G27300	AT3G57280	AT1G54060	AT4G32260	AT1G17720	AT5G37550	AT2G23290	AT3G01690
												AT3G02150	AT3G55690	AT3G55150	AT5G57210	AT1G01910	AT3G25220	AT3G12930	AT4G17680	AT4G19700	AT5G08330	AT4G28640	AT5G20150	AT3G44720	AT5G09680
												AT3G58380	AT4G11100	AT3G55150	AT3G56270	AT2G01760	AT4G32570	AT2G01760	AT4G35110	AT1G48520	AT4G15930	AT2G44080	AT3G60600	AT2G29310	AT2G29310
												AT3G20510	AT3G60600	AT3G29090	AT3G29090	AT2G01760	AT2G23290	AT2G01760	AT4G17680	AT1G54060	AT4G33666	AT3G02150	AT4G16760	AT3G02150	AT3G55690
												AT3G01370	AT5G61010	AT1G01910	AT3G08950	AT3G02150	AT4G35250	AT1G15080	AT1G27300	AT1G03630	AT4G27440	AT1G27300	AT4G01430	AT3G20510	AT3G60600
												AT3G01370	AT5G20280	AT3G57090	AT3G60600	AT1G06460	AT4G35250	AT1G01620	AT4G24090	AT5G03430	AT5G03430	AT2G47450	AT3G02150	AT3G01370	AT5G61010
												AT1G54060	AT1G71480	AT3G60360	AT5G58720	AT1G07890	AT4G19360	AT1G03130	AT4G19700	AT1G15350	AT2G23070	AT5G17790	AT5G24660	AT1G49580	AT5G61010
												AT5G23310	AT5G40590	AT3G60360	AT5G24660	AT1G05070	AT1G27300	AT1G03130	AT2G23290	AT3G60600	AT4G35100	AT1G34430	AT3G25860	AT1G34320	AT3G22960
												AT3G60600	AT5G12880	AT1G12650	AT5G58720	AT1G27300	AT2G40765	AT1G03130	AT3G02150	AT1G19180	AT5G24660	AT3G12930	AT3G56270	AT1G76760	AT3G02150
												AT1G49030	AT1G69690	AT4G19700	AT5G58730	AT3G19950	AT4G27960	AT1G25550	AT1G69690	AT2G29310	AT2G29350	AT4G32440	AT4G32570	AT5G23310	AT5G40590
												AT3G26900	AT3G58750	AT1G75950	AT4G39240	AT3G07800	AT3G07800	AT3G56130	AT5G35360	AT4G02770	AT4G17680	AT1G35210	AT5G14640	AT3G60600	AT5G12880
												AT3G01660	AT5G66480	AT2G38000	AT3G02150	AT3G02150	AT5G38430	AT3G22960	AT3G56130	AT4G02770	AT5G24660	AT3G02150	AT5G11550	AT1G13520	AT1G70410
												AT3G17668	AT3G44720	AT2G03120	AT3G60600	AT2G39930	AT5G38430	AT1G54060	AT4G17270	AT1G73030	AT4G26750	AT3G02150	AT5G23120	AT1G49030	AT1G69690
												AT3G21690	AT3G60600	AT1G54060	AT5G02870	AT3G29035	AT5G13180	AT2G45010	AT3G02420	AT3G60600	AT5G61340	AT3G02150	AT5G50180	AT3G26900	AT3G58750
												AT3G60600	AT4G14950	AT2G43370	AT5G24660	AT4G12080	AT4G17950	AT3G25800	AT3G26020	AT3G02150	AT4G01920	AT1G56150	AT4G32570	AT3G17668	AT4G17680
												AT3G54390	AT4G39820	AT2G33120	AT3G60600	AT1G70780	AT3G19640	AT2G36580	AT5G56350	AT1G27300	AT2G31040	AT2G43640	AT3G49100	AT3G17668	AT3G44720
												AT3G29035	AT4G39820	AT2G35830	AT2G35830	AT3G44720	AT5G62090	AT1G14830	AT4G29160	AT2G31040	AT3G50910	AT3G60600	AT4G24310	AT3G60600	AT5G56020
												AT1G47510	AT5G61010	AT3G09980	AT3G09980	AT1G03680	AT5G14260	AT1G54060	AT4G32260	AT4G11220	AT5G01430	AT5G11090	AT5G24660	AT3G60600	AT4G14950
												AT1G69810	AT3G54390	AT1G60420	AT3G07500	AT4G32570	AT5G48385	AT1G03900	AT3G54390	AT1G54060	AT1G66820	AT1G60010	AT4G35110	AT3G54390	AT4G39820
												AT1G69810	AT3G02150	AT2G41720	AT4G11890	AT3G28715	AT4G32570	AT1G03900	AT2G23290	AT2G41680	AT4G34120	AT1G05860	AT5G24660	AT3G29035	AT4G39820
												AT1G74690	AT5G37780	AT3G60200	AT5G24660	AT1G53000	AT3G02150	AT4G19700	AT5G08330	AT1G04340	AT3G60600	AT4G17680	AT4G32295	AT1G47510	AT5G61010
												AT4G02770	AT5G61010	AT3G02150	AT5G10270	AT2G41680	AT3G02150	AT1G48520	AT4G15930	AT3G55150	AT5G63310	AT3G02150	AT4G32295	AT2G47590	AT5G57170
														AT5G15650	AT5G16510	AT1G17720	AT5G37550	AT2G39450	AT5G51010	AT3G55150	AT5G51110	AT1G07000	AT5G57910	AT1G69810	AT3G54390
														AT2G39900	AT4G19700	AT4G28640	AT5G20150	AT1G03630	AT4G27440	AT3G55150	AT5G57210	AT1G48240	AT3G60600	AT1G69810	AT3G02150
														AT1G53800	AT4G17680	AT3G02150	AT4G16760	AT5G03430	AT5G03430	AT3G55150	AT3G56270	AT1G78340	AT2G29490
														AT2G19650	AT3G04860	AT1G27300	AT4G01430	AT1G19180	AT5G24660	AT1G01910	AT2G43510	AT5G04990	AT5G43750
														AT3G07310	AT5G24660	AT2G13360	AT3G14415	AT2G29310	AT2G29350	AT2G43510	AT3G60600	AT5G19960	AT5G56220
														AT4G11890	AT5G08650	AT1G34430	AT3G25860	AT4G02770	AT4G17680	AT1G27300	AT1G79040	AT1G27300	AT5G18150
														AT1G01910	AT3G25220	AT3G12930	AT3G56270	AT4G02770	AT5G32440	AT1G27300	AT3G60800	AT1G62520	AT5G50840
														AT1G01050	AT2G01760	AT3G02150	AT5G11550	AT4G02770	AT5G24660	AT1G01910	AT3G08950	AT4G35110	AT5G65683
														AT2G01760	AT4G32570	AT3G02150	AT5G23120	AT2G23290	AT4G02770	AT3G57090	AT3G60600	AT4G17680	AT5G65683
														AT3G02150	AT4G35250	AT3G02150	AT5G50180	AT1G73030	AT4G26750	AT3G60360	AT5G58720	AT3G22960	AT5G65683
														AT1G06460	AT4G35250	AT1G56150	AT4G32570	AT3G02150	AT4G01920	AT3G60360	AT5G19960	AT3G56270	AT5G65683
														AT1G03630	AT3G60600	AT2G43640	AT3G49100	AT1G22630	AT1G69690	AT3G60360	AT5G24660	AT2G23290	AT5G65683
														AT3G02150	AT3G10970	AT1G27300	AT2G32380	AT1G22630	AT4G01920	AT1G12650	AT5G58720	AT3G44720	AT5G65683
														AT1G07890	AT4G19360	AT4G17680	AT4G32295	AT1G27300	AT2G31040	AT4G19700	AT5G58730	AT1G69690	AT5G20240
														AT5G47100	AT5G61530	AT3G02150	AT4G32295	AT2G31040	AT3G50910	AT1G75950	AT4G39240	AT1G14920	AT3G16250
														AT2G39930	AT5G01750	AT1G78340	AT2G29490	AT1G14920	AT2G36990	AT1G26930	AT1G75950	AT3G02150	AT3G16250
														AT3G19950	AT4G27960	AT5G04990	AT5G43750	AT4G11220	AT5G01430	AT2G38000	AT3G02150	AT1G14920	AT3G05625
														AT3G07800	AT3G07800	AT5G19960	AT5G56220	AT1G54060	AT1G66820	AT2G03120	AT3G60600	AT4G28640	AT5G09320
														AT3G02150	AT5G38430	AT1G27300	AT5G18150	AT2G41680	AT4G34120	AT1G54060	AT5G02870	AT3G60600	AT5G45300
														AT2G39930	AT5G38430	AT2G29330	AT5G06060	AT3G55150	AT5G61010	AT2G33120	AT3G60600	AT4G04620	AT4G24690
														AT3G29035	AT5G13180	AT3G02150	AT3G16250	AT3G55150	AT5G63310	AT2G35830	AT2G35830	AT1G01910	AT5G22280
														AT1G03680	AT5G14260	AT5G09320	AT5G20280	AT3G55150	AT5G51110	AT3G09980	AT3G09980	AT3G07270	AT3G07270
														AT4G32570	AT5G48385	AT4G28640	AT5G09320	AT3G55150	AT5G57210	AT1G60420	AT3G07500	AT3G06430	AT4G28640
														AT1G09840	AT3G11590	AT4G04620	AT4G24690	AT3G55150	AT3G56270	AT3G60200	AT5G24660	AT3G06430	AT4G11890
														AT3G28715	AT4G32570	AT1G01910	AT5G22280	AT1G27300	AT1G79040	AT3G02150	AT5G10270	AT1G51580	AT1G69690
														AT3G60600	AT5G17700	AT5G13080	AT5G20920	AT3G29090	AT3G29090	AT5G15650	AT5G16510	AT2G23290	AT3G01690
														AT1G53000	AT3G02150	AT1G05710	AT1G69690	AT1G27300	AT3G60800	AT1G53800	AT4G17680	AT3G44720	AT5G09680
														AT2G41680	AT3G02150	AT1G05710	AT3G02150	AT1G01910	AT3G08950	AT2G19650	AT3G04860	AT2G29310	AT2G29310
														AT1G14330	AT5G42190	AT3G07270	AT3G07270	AT3G60360	AT5G58720	AT1G01910	AT3G25220	AT3G02150	AT3G55690
														AT1G17720	AT5G37550	AT2G28550	AT3G06430	AT3G60360	AT5G24660	AT1G01050	AT2G01760	AT3G20510	AT3G60600
														AT4G28640	AT5G20150	AT3G06430	AT4G28640	AT4G19700	AT5G58730	AT2G01760	AT4G32570	AT3G01370	AT5G61010
														AT2G44080	AT3G60600	AT3G06430	AT4G11890	AT1G75950	AT4G39240	AT3G02150	AT4G35250	AT1G49580	AT5G61010
														AT3G02150	AT4G16760	AT1G54060	AT3G09630	AT1G26930	AT1G75950	AT1G06460	AT4G35250	AT1G55090	AT1G55090
														AT2G44970	AT5G24660	AT1G17970	AT3G09630	AT2G38000	AT3G02150	AT1G03630	AT3G60600	AT1G76760	AT3G56270
														AT2G13360	AT3G14415	AT2G23290	AT3G09630	AT1G54060	AT5G02870	AT1G07890	AT4G19360	AT1G76760	AT3G02150
														AT2G47450	AT3G02150	AT2G23290	AT3G01690	AT2G43370	AT5G24660	AT1G05070	AT1G27300	AT5G23310	AT5G40590
														AT1G54060	AT3G11590	AT3G44720	AT5G09680	AT2G35830	AT2G35830	AT2G39930	AT5G01750	AT3G60600	AT5G12880
														AT4G15560	AT4G15560	AT2G29310	AT2G29310	AT3G09980	AT3G09980	AT1G27300	AT2G40765	AT3G26900	AT3G58750
														AT1G34430	AT3G25860	AT3G02150	AT3G55690	AT1G60420	AT3G07500	AT3G19950	AT4G27960	AT3G01660	AT5G66480
														AT3G01180	AT3G09980	AT3G01370	AT5G61010	AT3G02150	AT5G10270	AT3G02150	AT5G38430	AT1G27300	AT2G25810
														AT3G01180	AT3G56270	AT3G01370	AT5G20280	AT5G15650	AT5G16510	AT2G39930	AT5G38430	AT3G17668	AT4G17680
														AT1G69850	AT3G60600	AT1G49580	AT5G61010	AT2G39900	AT4G19700	AT3G29035	AT5G13180	AT3G17668	AT3G44720
														AT3G12930	AT3G56270	AT1G54060	AT1G71480	AT1G27300	AT1G29390	AT4G12080	AT4G17950	AT3G60600	AT5G56020
														AT4G32440	AT4G32570	AT1G55090	AT1G55090	AT1G53800	AT4G17680	AT1G70780	AT3G19640	AT3G60600	AT4G14950
														AT1G35210	AT5G14640	AT1G76760	AT3G56270	AT2G19650	AT3G04860	AT3G44720	AT5G62090	AT1G47510	AT5G61010
														AT3G54390	AT4G11175	AT1G76760	AT3G02150	AT3G07310	AT5G24660	AT1G03680	AT5G14260	AT2G47590	AT5G57170
														AT1G54770	AT5G58720	AT5G23310	AT5G40590	AT1G01910	AT3G25220	AT4G32570	AT5G48385	AT1G69810	AT3G02150
														AT1G54770	AT5G24660	AT1G49030	AT1G69690	AT1G01050	AT2G01760	AT3G28715	AT4G32570	AT3G50910	AT5G17450
														AT3G02150	AT5G11550	AT3G26900	AT3G58750	AT2G01760	AT4G32570	AT2G42790	AT5G25440	AT1G74690	AT5G37780
														AT3G02150	AT5G23120	AT1G27300	AT2G25810	AT2G01760	AT2G23290	AT3G60600	AT5G17700
														AT3G02150	AT5G50180	AT3G17668	AT4G17680	AT3G02150	AT4G35250	AT1G53000	AT3G02150
														AT1G56150	AT4G32570	AT3G17668	AT3G44720	AT1G06460	AT4G35250	AT2G41680	AT3G02150
														AT2G43640	AT3G49100	AT3G29035	AT4G39820	AT1G07890	AT4G19360	AT1G17720	AT5G37550
														AT3G60600	AT4G24310	AT1G47510	AT5G61010	AT5G47100	AT5G61530	AT4G28640	AT5G20150
														AT5G11090	AT5G24660	AT2G47590	AT5G57170	AT1G05070	AT1G27300	AT2G44080	AT3G60600
														AT1G60010	AT4G35110	AT1G69810	AT3G02150	AT2G39930	AT5G01750	AT3G02150	AT4G16760
														AT1G05860	AT5G24660	AT4G02770	AT5G61010	AT1G27300	AT2G40765	AT2G44970	AT5G24660
														AT4G17680	AT4G32295			AT3G19950	AT4G27960	AT1G27300	AT4G01430
														AT3G02150	AT4G32295			AT3G02150	AT5G38430	AT2G13360	AT3G14415
														AT1G48240	AT3G60600			AT2G39930	AT5G38430	AT2G47450	AT3G02150
														AT1G78340	AT2G29490			AT3G29035	AT5G13180	AT5G17790	AT5G24660
														AT5G04990	AT5G43750			AT4G12080	AT4G17950	AT4G15560	AT4G15560
														AT2G19650	AT5G56220			AT1G70780	AT3G19640	AT1G34430	AT3G25860
														AT1G63470	AT4G17950			AT3G44720	AT5G62090	AT3G12930	AT3G56270
														AT1G62520	AT5G50840			AT1G03680	AT5G14260	AT1G28360	AT4G17680
														AT2G29330	AT5G06060			AT4G32570	AT5G48385	AT1G28360	AT5G24660
														AT4G35110	AT5G65683			AT3G28715	AT4G32570	AT3G54390	AT4G11175
														AT4G17680	AT5G65683			AT2G42790	AT5G25440	AT3G02150	AT5G11550
														AT3G22960	AT5G65683			AT1G53000	AT3G02150	AT3G02150	AT5G23120
														AT3G56270	AT5G65683			AT2G41680	AT3G02150	AT3G02150	AT5G50180
														AT3G44720	AT5G65683			AT1G14330	AT5G42190	AT1G56150	AT4G32570
														AT1G69690	AT5G20240			AT1G17720	AT5G37550	AT2G43640	AT3G49100
														AT3G02150	AT3G16250			AT4G28640	AT5G20150	AT1G27300	AT2G32380
														AT5G09320	AT5G20280			AT3G02150	AT4G16760	AT3G60600	AT4G24310
														AT4G28640	AT5G09320			AT2G44970	AT5G24660	AT5G11090	AT5G24660
														AT3G60600	AT5G45300			AT1G27300	AT4G01430	AT1G60010	AT4G35110
														AT1G01910	AT5G22280			AT2G13360	AT3G14415	AT1G05860	AT5G24660
														AT5G13080	AT5G20920			AT2G47450	AT3G02150	AT4G17680	AT4G32295
														AT3G07270	AT3G07270			AT5G17790	AT5G24660	AT3G02150	AT4G32295
														AT1G18660	AT1G18660			AT1G34430	AT3G25860	AT1G48240	AT3G60600
														AT3G06430	AT4G28640			AT3G01180	AT3G09980	AT1G73500	AT3G02150
														AT3G06430	AT4G11890			AT3G01180	AT3G56270	AT1G78340	AT2G29490
														AT2G41680	AT5G05190			AT3G12930	AT3G56270	AT5G04990	AT5G43750
														AT3G02150	AT5G05190			AT3G54390	AT4G11175	AT2G19650	AT5G56220
														AT1G54060	AT3G09630			AT1G54770	AT5G58720	AT5G19960	AT5G56220
														AT3G07550	AT5G42190			AT1G54770	AT5G24660	AT1G63470	AT4G17950
														AT1G51580	AT1G69690			AT3G02150	AT5G11550	AT1G27300	AT5G18150
														AT3G44720	AT5G09680			AT3G02150	AT5G23120	AT1G62520	AT5G50840
														AT2G29310	AT2G29310			AT3G02150	AT5G50180	AT2G29330	AT5G06060
														AT3G02150	AT3G55690			AT1G56150	AT4G32570	AT4G35110	AT5G65683
														AT3G58380	AT4G11100			AT2G43640	AT3G49100	AT4G17680	AT5G65683
														AT3G20510	AT3G60600			AT1G27300	AT2G32380	AT3G22960	AT5G65683
														AT3G01370	AT5G61010			AT5G11090	AT5G24660	AT3G56270	AT5G65683
														AT3G01370	AT5G20280			AT1G60010	AT4G35110	AT3G44720	AT5G65683
														AT1G49580	AT5G61010			AT1G05860	AT5G24660	AT1G69690	AT5G20240
														AT1G34320	AT3G22960			AT4G17680	AT4G32295	AT3G02150	AT3G16250
														AT1G54060	AT1G71480			AT3G02150	AT4G32295	AT5G09320	AT5G20280
														AT1G55090	AT1G55090			AT1G78340	AT2G29490	AT4G28640	AT5G09320
														AT1G76760	AT2G19650			AT5G04990	AT5G43750	AT3G60600	AT5G45300
														AT1G76760	AT3G56270			AT2G19650	AT5G56220	AT4G04620	AT4G24690
														AT1G76760	AT3G02150			AT1G63470	AT4G17950	AT1G01910	AT5G22280
														AT5G23310	AT5G40590			AT1G27300	AT5G18150	AT5G13080	AT5G20920
														AT2G22125	AT3G54390			AT1G62520	AT5G50840	AT3G07270	AT3G07270
														AT3G60600	AT5G12880			AT2G29330	AT5G06060	AT2G28550	AT3G06430
														AT1G49030	AT1G69690			AT4G35110	AT5G65683	AT3G06430	AT4G28640
														AT3G01660	AT5G66480			AT4G17680	AT5G65683	AT2G41680	AT5G05190
														AT3G17668	AT4G17680			AT3G22960	AT5G65683	AT5G05190	AT5G19960
														AT3G17668	AT3G44720			AT3G56270	AT5G65683	AT3G02150	AT5G05190
														AT3G60600	AT5G56020			AT2G23290	AT5G65683	AT1G54060	AT3G09630
														AT3G60600	AT4G14950			AT3G44720	AT5G65683	AT1G51580	AT1G69690
														AT3G54390	AT4G39820			AT1G69690	AT5G20240	AT2G29310	AT2G29310
														AT3G29035	AT4G39820			AT1G14920	AT3G16250	AT3G58380	AT4G11100
														AT1G47510	AT5G61010			AT3G02150	AT3G16250	AT3G20510	AT3G60600
														AT2G47590	AT5G57170			AT1G14920	AT3G05625	AT3G01370	AT5G20280
														AT1G69810	AT3G54390			AT5G09320	AT5G20280	AT1G54060	AT1G71480
														AT1G69810	AT3G02150			AT4G28640	AT5G09320	AT1G55090	AT1G55090
														AT1G74690	AT5G37780			AT4G04620	AT4G24690	AT1G76760	AT2G19650
														AT4G02770	AT5G61010			AT1G01910	AT5G22280	AT1G76760	AT3G56270
																		AT5G13080	AT5G20920	AT1G76760	AT3G02150
																		AT1G05710	AT1G69690	AT5G23310	AT5G40590
																		AT1G05710	AT3G02150	AT2G22125	AT3G54390
																		AT3G07270	AT3G07270	AT3G60600	AT5G12880
																		AT3G06430	AT4G28640	AT1G49030	AT1G69690
																		AT2G41680	AT5G05190	AT3G26900	AT3G58750
																		AT3G02150	AT5G05190	AT3G01660	AT5G66480
																		AT1G54060	AT3G09630	AT1G27300	AT2G25810
																		AT2G23290	AT3G09630	AT3G17668	AT4G17680
																		AT1G51580	AT1G69690	AT3G17668	AT3G44720
																		AT2G23290	AT3G01690	AT3G60600	AT5G56020
																		AT3G44720	AT5G09680	AT3G21690	AT3G60600
																		AT2G29310	AT2G29310	AT3G60600	AT4G14950
																		AT3G02150	AT3G55690	AT2G47590	AT5G57170
																		AT3G01370	AT5G61010	AT1G69810	AT3G54390
																		AT3G01370	AT5G20280	AT1G69810	AT3G02150
																		AT1G49580	AT5G61010	AT1G54060	AT5G17450
																		AT1G54060	AT1G71480	AT3G50910	AT5G17450
																		AT1G55090	AT1G55090	AT1G74690	AT5G37780
																		AT1G76760	AT2G19650
																		AT1G76760	AT3G56270
																		AT1G76760	AT3G02150
																		AT5G23310	AT5G40590
																		AT2G22125	AT3G54390
																		AT1G49030	AT1G69690
																		AT3G26900	AT3G58750
																		AT1G27300	AT2G25810
																		AT3G17668	AT4G17680
																		AT3G17668	AT3G44720
																		AT3G54390	AT4G39820
																		AT3G29035	AT4G39820
																		AT1G47510	AT5G61010
																		AT2G47590	AT5G57170
																		AT1G69810	AT3G54390
																		AT1G69810	AT3G02150
																		AT1G54060	AT5G17450
																		AT3G50910	AT5G17450
																		AT4G02770	AT5G61010

## Sheet: DC3000 complxes
0hr		2hr		3hr		4hr		6hr		7hr		8hr		10hr		11hr		12hr		14hr		16hr		17.5hr
AT3G49160	AT3G49160	AT1G01140	AT5G55990	AT5G47100	AT5G58380	AT1G30270	AT5G47100	AT1G30270	AT5G47100	AT1G30270	AT5G47100	AT3G52750	AT3G52750	AT1G75950	AT5G67250	AT1G75950	AT5G67250	AT1G75950	AT5G67250	AT1G75950	AT5G67250	AT1G75950	AT5G67250	AT1G75950	AT5G67250
		AT5G42190	AT5G67250	AT2G33120	AT3G16310	AT1G75950	AT5G67250	AT1G01140	AT5G55990	AT1G75950	AT5G67250	AT1G75950	AT2G02870	AT3G52750	AT3G52750	AT3G52750	AT3G52750	AT3G52750	AT3G52750	AT1G01140	AT5G55990	AT3G52750	AT3G52750	AT3G52750	AT3G52750
		AT2G41060	AT2G41060	AT5G10270	AT5G60120	AT1G01140	AT5G55990	AT3G52750	AT3G52750	AT3G52750	AT3G52750	AT2G02870	AT5G42190	AT1G75950	AT2G02870	AT1G75950	AT2G02870	AT1G75950	AT2G02870	AT3G52750	AT3G52750	AT1G75950	AT2G02870	AT1G75950	AT2G02870
		AT5G55990	AT5G58380	AT3G21175	AT3G21175	AT3G52750	AT3G52750	AT1G71230	AT4G14110	AT1G75950	AT2G02870	AT1G48320	AT1G48320	AT5G42190	AT5G67250	AT1G71230	AT4G14110	AT5G42190	AT5G67250	AT1G75950	AT2G02870	AT5G42190	AT5G67250	AT5G42190	AT5G67250
		AT3G21175	AT3G21175	AT1G51600	AT3G21175	AT5G42190	AT5G67250	AT5G47100	AT5G58380	AT5G47100	AT5G58380	AT1G51580	AT5G17790	AT1G71230	AT4G14110	AT3G04730	AT4G29080	AT1G71230	AT4G14110	AT5G42190	AT5G67250	AT1G71230	AT4G14110	AT1G71230	AT4G14110
		AT1G51600	AT3G21175	AT1G33800	AT3G16310	AT1G71230	AT4G14110	AT1G48320	AT1G48320	AT1G48320	AT1G48320	AT1G01010	AT5G43460	AT2G02870	AT5G42190	AT1G48320	AT1G48320	AT2G02870	AT5G42190	AT1G71230	AT4G14110	AT2G02870	AT5G42190	AT2G02870	AT5G42190
		AT3G21175	AT5G58575	AT1G15670	AT3G53260	AT5G47100	AT5G58380	AT1G51580	AT5G17790	AT1G51580	AT5G17790	AT1G75950	AT3G48880	AT1G14360	AT1G27300	AT1G27300	AT2G33120	AT1G14360	AT1G27300	AT2G02870	AT5G42190	AT3G04730	AT4G29080	AT3G04730	AT4G29080
		AT1G05410	AT4G21990	AT1G51600	AT3G11400	AT1G48320	AT1G48320	AT1G01010	AT5G43460	AT1G01010	AT5G43460	AT2G18730	AT3G45640	AT1G48320	AT1G48320	AT1G51580	AT5G17790	AT3G04730	AT4G29080	AT3G04730	AT4G29080	AT1G48320	AT1G48320	AT1G48320	AT1G48320
		AT5G23340	AT5G42190	AT3G53260	AT3G53260	AT1G51580	AT5G17790	AT2G33410	AT3G21215	AT2G33410	AT3G21215	AT1G27300	AT5G43460	AT1G51580	AT5G17790	AT1G01010	AT5G43460	AT1G48320	AT1G48320	AT1G48320	AT1G48320	AT1G27300	AT2G33120	AT1G27300	AT2G33120
		AT1G01510	AT1G01510	AT1G14360	AT3G16310	AT1G01010	AT5G43460	AT3G61310	AT4G17950	AT1G27300	AT5G43460	AT1G27300	AT3G57090	AT1G01010	AT5G43460	AT1G78380	AT2G29490	AT1G27300	AT2G33120	AT1G27300	AT2G33120	AT1G51580	AT5G17790	AT1G51580	AT5G17790
		AT1G76920	AT5G42190	AT5G02820	AT5G02820	AT1G75950	AT3G48880	AT3G08780	AT4G32190	AT3G61310	AT4G17950	AT1G27300	AT4G00370	AT1G78380	AT2G29490	AT1G75950	AT3G48880	AT1G51580	AT5G17790	AT1G51580	AT5G17790	AT3G04730	AT3G23030	AT1G78380	AT2G29490
		AT3G13720	AT5G16840	AT1G51660	AT3G45640	AT2G18730	AT3G45640	AT1G17080	AT3G16310	AT1G27300	AT4G00370	AT1G27300	AT2G30390	AT1G75950	AT3G48880	AT2G22240	AT4G39800	AT1G01010	AT5G43460	AT1G01010	AT5G43460	AT1G78380	AT2G29490	AT1G75950	AT3G48880
		AT4G24210	AT5G42190	AT3G52930	AT5G03690	AT3G08780	AT4G32190	AT2G24590	AT3G24740	AT1G27300	AT2G30390	AT5G01640	AT5G45130	AT2G33410	AT3G21215	AT2G33410	AT3G21215	AT3G04730	AT3G23030	AT3G04730	AT3G23030	AT1G75950	AT3G48880	AT2G22240	AT4G39800
		AT3G55460	AT3G55460	AT1G67800	AT4G23050	AT4G15930	AT4G36970	AT2G47450	AT5G60120	AT1G17080	AT3G16310	AT3G08780	AT4G32190	AT3G45640	AT4G26750	AT2G33390	AT3G47620	AT1G78380	AT2G29490	AT1G78380	AT2G29490	AT2G22240	AT4G39800	AT2G33410	AT3G21215
		AT1G05410	AT3G10140	AT4G13640	AT4G13640	AT2G33120	AT3G16310	AT2G24590	AT3G21215	AT2G24590	AT3G24740	AT2G24590	AT3G21215	AT2G18730	AT3G45640	AT1G27300	AT5G43460	AT1G75950	AT3G48880	AT1G75950	AT3G48880	AT2G33410	AT3G21215	AT3G45640	AT4G26750
		AT3G54850	AT5G19010	AT3G07310	AT4G13640	AT1G03630	AT1G03630	AT1G37130	AT5G38640	AT2G47450	AT5G60120	AT1G37130	AT5G38640	AT1G27300	AT5G43460	AT3G61310	AT4G17950	AT2G22240	AT4G39800	AT2G22240	AT4G39800	AT3G45640	AT4G26750	AT2G33390	AT3G47620
		AT3G20420	AT3G20420	AT1G67800	AT1G69690	AT2G41060	AT2G41060	AT5G10270	AT5G60120	AT2G24590	AT3G21215	AT5G42190	AT5G65495	AT3G61310	AT4G17950	AT1G27300	AT3G57090	AT3G47620	AT5G60120	AT2G33410	AT3G21215	AT2G33390	AT3G47620	AT2G18730	AT3G45640
		AT2G26560	AT2G26560	AT4G23400	AT4G35100	AT1G42970	AT1G42970	AT1G03630	AT1G03630	AT1G37130	AT5G38640	AT3G54850	AT4G36110	AT1G27300	AT3G57090	AT1G27300	AT4G00370	AT2G33410	AT3G21215	AT1G27300	AT5G43460	AT2G18730	AT3G45640	AT1G27300	AT5G43460
		AT4G13640	AT4G13640	AT1G01620	AT4G35100	AT1G71230	AT5G54940	AT2G41060	AT2G41060	AT3G54850	AT4G36110	AT4G15930	AT4G36970	AT1G27300	AT4G00370	AT1G27300	AT2G30390	AT2G33390	AT3G47620	AT3G61310	AT4G17950	AT1G27300	AT5G43460	AT3G61310	AT4G17950
		AT1G67800	AT1G69690	AT1G12920	AT2G42790	AT1G71230	AT3G21175	AT1G71230	AT5G54940	AT4G15930	AT4G36970	AT1G03630	AT1G27300	AT1G27300	AT2G30390	AT1G27300	AT2G43510	AT1G27300	AT5G43460	AT1G27300	AT3G57090	AT3G61310	AT4G17950	AT1G27300	AT3G57090
		AT3G26810	AT3G47620	AT1G67170	AT3G47600	AT1G71230	AT3G11400	AT5G55990	AT5G58380	AT5G08330	AT5G60120	AT1G03630	AT1G03630	AT5G01640	AT5G45130	AT5G01640	AT5G45130	AT3G61310	AT4G17950	AT1G27300	AT4G00370	AT1G27300	AT3G57090	AT1G27300	AT4G00370
		AT2G31955	AT3G53180	AT1G67170	AT2G28550	AT1G71230	AT2G42580	AT3G16310	AT5G51010	AT1G19310	AT4G27960	AT1G42970	AT1G42970	AT3G08780	AT4G32190	AT3G08780	AT4G32190	AT1G27300	AT3G57090	AT1G27300	AT2G30390	AT1G27300	AT4G00370	AT1G27300	AT2G30390
		AT1G51950	AT4G28640	AT1G14920	AT4G00980	AT5G55990	AT5G58380	AT1G05410	AT4G21990	AT1G27300	AT5G19875	AT2G23310	AT5G07730	AT2G24590	AT3G24740	AT1G37130	AT5G38640	AT1G27300	AT4G00370	AT1G27300	AT2G43510	AT1G27300	AT2G30390	AT5G01640	AT5G45130
		AT1G28360	AT1G69690	AT1G69690	AT3G45640	AT1G29980	AT2G23420	AT1G31460	AT3G17930	AT1G17080	AT1G27300	AT1G27300	AT5G51010	AT2G47450	AT5G60120	AT3G54850	AT4G36110	AT1G27300	AT2G30390	AT5G01640	AT5G45130	AT1G27300	AT2G43510	AT3G08780	AT4G32190
		AT1G69690	AT5G48385	AT2G28550	AT5G60120	AT3G21175	AT3G21175	AT1G52220	AT3G54120	AT1G03630	AT1G27300	AT3G21215	AT5G04430	AT2G24590	AT3G21215	AT4G15930	AT4G36970	AT5G01640	AT5G45130	AT3G08780	AT4G32190	AT5G01640	AT5G45130	AT1G17080	AT3G16310
		AT1G01140	AT4G28640	AT1G01140	AT4G28640	AT1G51600	AT3G21175	AT2G06050	AT4G21160	AT1G03630	AT1G03630	AT1G27300	AT2G44080	AT1G37130	AT5G38640	AT1G19310	AT4G27960	AT3G08780	AT4G32190	AT1G17080	AT3G16310	AT3G08780	AT4G32190	AT2G24590	AT3G24740
		AT3G13720	AT3G50110	AT1G69690	AT2G45010	AT3G23340	AT5G03990	AT1G33800	AT3G16310	AT2G41060	AT2G41060	AT1G14920	AT5G16320	AT5G42190	AT5G65495	AT2G33120	AT3G16310	AT1G17080	AT3G16310	AT2G24590	AT3G24740	AT1G17080	AT3G16310	AT2G24590	AT3G21215
		AT1G69690	AT2G45010	AT1G01140	AT5G47100	AT3G11630	AT5G06290	AT3G05250	AT4G35260	AT1G42970	AT1G42970	AT2G26230	AT2G26230	AT3G54850	AT4G36110	AT1G03630	AT1G27300	AT2G24590	AT3G24740	AT2G47450	AT5G60120	AT2G24590	AT3G24740	AT1G33470	AT5G61380
		AT5G19080	AT5G48385	AT2G42490	AT4G00980	AT3G16310	AT5G51010	AT1G51600	AT2G47450	AT1G27300	AT5G51010	AT5G55990	AT5G58380	AT4G15930	AT4G36970	AT1G27300	AT3G18280	AT2G47450	AT5G60120	AT2G24590	AT3G21215	AT2G24590	AT3G21215	AT5G42190	AT5G65495
		AT3G21175	AT5G11270	AT1G06460	AT2G24860	AT2G23420	AT5G52970	AT1G03630	AT3G16310	AT3G21215	AT5G04430	AT1G03130	AT5G32440	AT5G08330	AT5G60120	AT1G03630	AT1G03630	AT2G24590	AT3G21215	AT5G42190	AT5G65495	AT1G33470	AT5G61380	AT1G19310	AT4G27960
		AT3G53990	AT3G53990	AT3G53990	AT3G53990	AT1G31460	AT3G17930	AT3G17310	AT3G21215	AT1G27300	AT2G44080	AT1G27300	AT1G27300	AT1G27300	AT5G19875	AT2G41060	AT2G41060	AT5G42190	AT5G65495	AT3G54850	AT4G36110	AT1G37130	AT5G38640	AT2G33120	AT3G16310
		AT3G01660	AT3G13720	AT2G30880	AT4G00980	AT1G33800	AT3G16310	AT1G01630	AT3G54850	AT5G55990	AT5G58380	AT1G35430	AT5G01640	AT1G03630	AT1G27300	AT1G42970	AT1G42970	AT5G08330	AT5G60120	AT4G15930	AT4G36970	AT5G42190	AT5G65495	AT1G27300	AT5G19875
		AT3G47620	AT5G25170	AT1G50280	AT5G57860	AT3G22960	AT3G60360	AT1G01630	AT4G32190	AT3G21175	AT3G21175	AT1G09660	AT5G51110	AT1G03630	AT1G03630	AT1G71230	AT5G54940	AT1G19310	AT4G27960	AT5G08330	AT5G60120	AT1G19310	AT4G27960	AT1G17080	AT1G27300
		AT1G76760	AT2G28550	AT1G14510	AT3G11200	AT1G51600	AT2G47450	AT2G33410	AT2G41060	AT1G51600	AT3G21175	AT5G02040	AT5G07730	AT2G41060	AT2G41060	AT1G10960	AT3G47620	AT2G33120	AT3G16310	AT1G19310	AT4G27960	AT2G33120	AT3G16310	AT1G03630	AT1G27300
		AT1G76760	AT3G47620	AT2G18876	AT2G18876	AT1G03630	AT3G16310	AT2G44080	AT3G16310	AT1G27300	AT1G27300	AT3G16310	AT5G51010	AT1G42970	AT1G42970	AT3G47620	AT4G35250	AT5G10270	AT5G60120	AT2G33120	AT3G16310	AT1G27300	AT5G19875	AT1G03630	AT1G03630
		AT1G76760	AT3G44720	AT3G54850	AT3G54850	AT1G51600	AT3G11400	AT1G53800	AT1G80840	AT3G23340	AT5G03990	AT1G05410	AT4G21990	AT1G71230	AT5G54940	AT2G23310	AT5G07730	AT1G27300	AT5G19875	AT5G10270	AT5G60120	AT1G17080	AT1G27300	AT2G41060	AT2G41060
		AT2G44130	AT5G42190	AT1G26660	AT1G26660	AT3G11400	AT3G22960	AT4G39800	AT4G39800	AT1G09660	AT5G51110	AT1G31460	AT3G17930	AT2G23310	AT5G07730	AT3G47620	AT4G29820	AT1G17080	AT1G27300	AT1G27300	AT5G19875	AT1G03630	AT1G27300	AT1G42970	AT1G42970
		AT1G03140	AT4G35110	AT3G10260	AT3G10260	AT1G01630	AT4G32190	AT4G19170	AT5G56760	AT3G16310	AT5G51010	AT1G52220	AT3G54120	AT1G71230	AT3G21175	AT1G71230	AT3G21175	AT1G03630	AT1G27300	AT1G17080	AT1G27300	AT1G27300	AT3G18280	AT1G71230	AT5G54940
		AT1G14510	AT3G11200	AT4G28640	AT5G04600	AT2G44080	AT3G16310	AT3G61310	AT3G61310	AT4G19840	AT5G62630	AT2G06050	AT4G21160	AT1G27300	AT5G51010	AT1G27300	AT5G51010	AT1G03630	AT1G03630	AT1G03630	AT1G27300	AT1G03630	AT1G03630	AT1G10960	AT3G47620
		AT1G71480	AT3G13720	AT2G28550	AT4G32295	AT1G34430	AT3G54190	AT3G16310	AT5G43460	AT1G05410	AT4G21990	AT1G27300	AT1G33800	AT1G71230	AT3G11400	AT1G71230	AT3G11400	AT2G41060	AT2G41060	AT1G27300	AT3G18280	AT1G42970	AT1G42970	AT3G47620	AT4G35250
		AT2G30880	AT4G32570	AT5G19050	AT5G19050	AT1G53800	AT1G80840	AT1G14360	AT3G16310	AT1G31460	AT3G17930	AT1G33800	AT3G16310	AT1G71230	AT2G42580	AT1G71230	AT2G42580	AT1G42970	AT1G42970	AT1G03630	AT1G03630	AT1G71230	AT5G54940	AT2G23310	AT5G07730
		AT2G18876	AT2G18876	AT1G72770	AT2G30880	AT3G48880	AT5G42190	AT2G30360	AT5G55990	AT1G52220	AT3G54120	AT3G16310	AT3G57090	AT3G21215	AT5G04430	AT3G21215	AT5G04430	AT1G71230	AT5G54940	AT2G41060	AT2G41060	AT1G10960	AT3G47620	AT3G47620	AT4G29820
		AT3G54850	AT3G54850	AT1G14740	AT4G24240	AT5G23340	AT5G42190	AT4G18700	AT5G55990	AT2G06050	AT4G21160	AT3G22960	AT3G60360	AT5G66000	AT5G67580	AT5G66000	AT5G67580	AT1G10960	AT3G47620	AT1G42970	AT1G42970	AT3G47620	AT4G35250	AT1G71230	AT3G21175
		AT1G01260	AT1G51600	AT1G07000	AT3G63080	AT3G61310	AT3G61310	AT3G61190	AT5G61900	AT1G27300	AT1G33800	AT3G05250	AT4G35260	AT1G27300	AT2G44080	AT1G27300	AT2G44080	AT3G47620	AT4G35250	AT1G71230	AT5G54940	AT2G23310	AT5G07730	AT1G27300	AT5G51010
		AT5G42190	AT5G43190	AT1G69690	AT2G24860	AT3G01690	AT3G22960	AT3G13720	AT5G16840	AT1G33800	AT3G16310	AT1G51600	AT2G47450	AT1G14920	AT5G16320	AT1G14920	AT5G16320	AT2G23310	AT5G07730	AT2G23310	AT5G07730	AT3G47620	AT4G29820	AT1G71230	AT3G11400
		AT1G15080	AT1G15080	AT2G42490	AT2G42490	AT3G16310	AT5G43460	AT1G19180	AT1G19180	AT3G05250	AT4G35260	AT1G03630	AT3G16310	AT5G55990	AT5G58380	AT2G26230	AT2G26230	AT3G47620	AT4G29820	AT1G71230	AT3G21175	AT1G71230	AT3G21175	AT1G71230	AT2G42580
		AT3G13720	AT3G13720	AT1G69690	AT3G54850	AT2G47450	AT5G51110	AT1G19180	AT1G30135	AT1G51600	AT2G47450	AT1G15670	AT3G53260	AT1G03130	AT5G32440	AT5G55990	AT5G58380	AT1G71230	AT3G21175	AT1G27300	AT5G51010	AT1G27300	AT5G51010	AT3G21215	AT5G04430
		AT3G13720	AT4G17486	AT2G38490	AT4G28640	AT1G34430	AT2G47450	AT5G02820	AT5G02820	AT1G03630	AT3G16310	AT1G51600	AT3G11400	AT1G29980	AT2G23420	AT1G03130	AT5G32440	AT1G27300	AT5G51010	AT1G71230	AT3G11400	AT1G71230	AT3G11400	AT5G66000	AT5G67580
		AT3G10260	AT3G10260	AT1G69690	AT4G36750	AT1G14360	AT3G16310	AT5G06960	AT5G45110	AT1G15670	AT3G53260	AT3G11400	AT3G22960	AT3G21175	AT3G21175	AT1G29980	AT2G23420	AT1G71230	AT3G11400	AT1G71230	AT2G42580	AT1G71230	AT2G42580	AT1G27300	AT2G44080
		AT1G77760	AT5G56220	AT5G04280	AT5G04280	AT4G18700	AT5G55990	AT2G25000	AT2G25000	AT3G17310	AT3G21215	AT2G44090	AT5G42190	AT1G51600	AT3G21175	AT3G21175	AT3G21175	AT1G71230	AT2G42580	AT3G21215	AT5G04430	AT3G21215	AT5G04430	AT1G14920	AT5G16320
		AT1G23750	AT1G63970	AT4G28640	AT5G65130	AT3G61190	AT5G61900	AT5G06960	AT5G06960	AT2G39800	AT2G39800	AT3G17310	AT3G21215	AT1G27300	AT1G27300	AT1G51600	AT3G21175	AT3G21215	AT5G04430	AT5G66000	AT5G67580	AT1G27300	AT2G44080	AT2G26230	AT2G26230
		AT2G28550	AT4G32295	AT2G42490	AT5G56220	AT5G02820	AT5G02820	AT2G30360	AT5G47100	AT1G01630	AT3G54850	AT1G01630	AT3G54850	AT1G35430	AT5G01640	AT1G27300	AT1G27300	AT5G66000	AT5G67580	AT1G27300	AT2G44080	AT1G14920	AT5G16320	AT5G55990	AT5G58380
		AT1G14740	AT4G24240	AT2G36580	AT5G56350	AT5G06960	AT5G45110	AT1G05410	AT3G10140	AT2G33410	AT2G41060	AT1G01630	AT4G32190	AT3G23340	AT5G03990	AT1G35430	AT5G01640	AT1G27300	AT2G44080	AT1G14920	AT5G16320	AT2G26230	AT2G26230	AT1G03130	AT5G32440
		AT1G63970	AT2G36580	AT3G10260	AT5G61340	AT3G61190	AT5G07300	AT3G54850	AT5G19010	AT1G22640	AT4G03520	AT2G35940	AT4G32190	AT3G21175	AT5G58575	AT3G47620	AT5G08330	AT1G14920	AT5G16320	AT2G26230	AT2G26230	AT5G55990	AT5G58380	AT1G29980	AT2G23420
		AT1G01260	AT1G30135	AT5G57860	AT5G59140	AT4G24210	AT5G42190	AT1G63130	AT3G53630	AT2G44080	AT3G16310	AT1G22640	AT4G03520	AT3G11630	AT5G06290	AT3G23340	AT5G03990	AT2G26230	AT2G26230	AT5G55990	AT5G58380	AT1G03130	AT5G32440	AT3G21175	AT3G21175
		AT1G60010	AT1G68520	AT4G02720	AT5G49400	AT1G51660	AT3G45640	AT2G45850	AT4G12080	AT1G53800	AT1G80840	AT5G01640	AT5G01640	AT1G09660	AT5G51110	AT3G21175	AT5G58575	AT5G55990	AT5G58380	AT1G03130	AT5G32440	AT1G29980	AT2G23420	AT1G51600	AT3G21175
		AT1G60010	AT2G20570	AT1G79270	AT2G20570	AT5G06960	AT5G06960	AT1G01910	AT4G19810	AT4G39800	AT4G39800	AT2G44080	AT3G16310	AT5G02040	AT5G07730	AT3G11630	AT5G06290	AT1G03130	AT5G32440	AT3G21175	AT3G21175	AT3G21175	AT3G21175	AT1G27300	AT1G27300
		AT1G69690	AT2G24860	AT2G03120	AT3G16310	AT3G52930	AT5G03690	AT1G22630	AT3G19520	AT1G51580	AT2G35940	AT1G64530	AT2G17150	AT3G16310	AT5G51010	AT1G09660	AT5G51110	AT1G29980	AT2G23420	AT1G51600	AT3G21175	AT1G51600	AT3G21175	AT1G35430	AT5G01640
		AT1G69690	AT3G54850	AT4G13640	AT5G66770	AT1G69810	AT1G69810	AT3G20420	AT3G20420	AT4G19170	AT5G56760	AT1G34430	AT3G54190	AT4G19840	AT5G62630	AT5G02040	AT5G07730	AT3G21175	AT3G21175	AT1G27300	AT1G27300	AT1G27300	AT1G27300	AT3G47620	AT5G08330
		AT2G30880	AT3G13720	AT2G41720	AT4G11890	AT1G78100	AT5G61340	AT1G07440	AT2G29310	AT3G61310	AT3G61310	AT1G53800	AT1G80840	AT2G23420	AT5G52970	AT3G16310	AT5G51010	AT1G51600	AT3G21175	AT1G35430	AT5G01640	AT1G35430	AT5G01640	AT3G23340	AT5G03990
		AT2G38490	AT4G28640	AT5G47100	AT5G61530	AT3G20420	AT3G20420	AT1G15260	AT3G13720	AT3G16310	AT5G43460	AT4G39800	AT4G39800	AT1G05410	AT4G21990	AT4G19840	AT5G62630	AT1G27300	AT1G27300	AT3G23340	AT5G03990	AT3G47620	AT5G08330	AT3G21175	AT5G58575
		AT1G69690	AT4G36750	AT3G19120	AT4G28640	AT1G07440	AT2G29310	AT1G03600	AT3G13720	AT2G47450	AT5G51110	AT4G32190	AT5G65495	AT1G31460	AT3G17930	AT2G23420	AT5G52970	AT1G35430	AT5G01640	AT3G21175	AT5G58575	AT3G23340	AT5G03990	AT3G11630	AT5G06290
		AT2G46550	AT4G09460	AT1G12860	AT3G45640	AT2G26560	AT2G26560	AT1G07430	AT3G06610	AT3G53260	AT3G53260	AT3G48880	AT5G42190	AT1G52220	AT3G54120	AT1G31460	AT3G17930	AT3G47620	AT5G08330	AT3G11630	AT5G06290	AT3G21175	AT5G58575	AT1G09660	AT5G51110
		AT2G38490	AT2G46550	AT2G42790	AT5G25440	AT1G15670	AT4G02770	AT3G10140	AT3G26030	AT2G30360	AT5G55990	AT5G23340	AT5G42190	AT2G06050	AT4G21160	AT1G52220	AT3G54120	AT3G23340	AT5G03990	AT1G09660	AT5G51110	AT3G11630	AT5G06290	AT5G02040	AT5G07730
		AT2G31040	AT2G46550	AT4G11890	AT5G20030	AT2G33450	AT4G28640	AT3G13720	AT4G34030	AT1G30270	AT4G17615	AT1G51580	AT2G35940	AT1G27300	AT1G33800	AT1G27300	AT1G33800	AT3G21175	AT5G58575	AT5G02040	AT5G07730	AT1G09660	AT5G51110	AT3G16310	AT5G51010
		AT1G28360	AT2G20570	AT2G20570	AT2G21830	AT3G07780	AT5G11450	AT3G43230	AT5G16840	AT1G01510	AT1G01510	AT4G19170	AT5G56760	AT1G33800	AT3G16310	AT1G33800	AT3G16310	AT3G11630	AT5G06290	AT3G16310	AT5G51010	AT5G02040	AT5G07730	AT4G19840	AT5G62630
		AT3G50780	AT3G54900	AT3G16310	AT4G34640	AT1G69690	AT3G58510	AT4G23400	AT4G35100	AT4G18700	AT5G55990	AT3G61310	AT3G61310	AT2G23420	AT3G57090	AT2G23420	AT3G57090	AT1G09660	AT5G51110	AT4G19840	AT5G62630	AT3G16310	AT5G51010	AT2G23420	AT5G52970
		AT4G28640	AT5G65130	AT2G43640	AT3G49100	AT1G34430	AT3G17668	AT1G01620	AT4G35100	AT3G61190	AT5G61900	AT3G01690	AT3G22960	AT3G16310	AT3G57090	AT3G16310	AT3G57090	AT5G02040	AT5G07730	AT2G23420	AT5G52970	AT2G23420	AT5G52970	AT1G05410	AT4G21990
		AT1G01620	AT4G24090	AT3G16310	AT4G24310	AT1G67800	AT1G69690	AT1G28360	AT1G32540	AT1G19180	AT1G19180	AT3G16310	AT5G43460	AT3G05250	AT4G35260	AT3G04000	AT4G13180	AT3G16310	AT5G51010	AT1G05410	AT4G21990	AT1G05410	AT4G21990	AT1G31460	AT3G17930
		AT2G46550	AT5G51010	AT1G63120	AT3G16310	AT4G23400	AT4G35100	AT4G11100	AT5G20920	AT1G19180	AT1G30135	AT2G47450	AT5G51110	AT1G51600	AT2G47450	AT3G22960	AT3G60360	AT4G19840	AT5G62630	AT1G31460	AT3G17930	AT1G31460	AT3G17930	AT1G52220	AT3G54120
		AT2G39100	AT4G11890	AT1G28250	AT3G16310	AT1G01620	AT4G35100	AT1G01910	AT1G75750	AT5G02820	AT5G02820	AT1G34430	AT2G47450	AT1G03630	AT3G16310	AT1G73720	AT2G24100	AT2G23420	AT5G52970	AT1G52220	AT3G54120	AT1G52220	AT3G54120	AT2G06050	AT4G21160
		AT3G47620	AT4G34740	AT1G05785	AT3G16310	AT1G04330	AT3G45640	AT2G34460	AT3G13720	AT5G06960	AT5G45110	AT3G53260	AT3G53260	AT1G15670	AT3G53260	AT3G05250	AT4G35260	AT1G05410	AT4G21990	AT2G06050	AT4G21160	AT2G06050	AT4G21160	AT1G27300	AT1G33800
		AT3G20420	AT3G47620	AT1G51580	AT1G69690	AT1G13520	AT1G14830	AT1G67170	AT3G47600	AT2G25000	AT2G25000	AT1G64280	AT3G25882	AT1G51600	AT3G11400	AT1G51600	AT2G47450	AT1G31460	AT3G17930	AT2G23420	AT3G57090	AT2G23420	AT3G57090	AT1G33800	AT3G16310
		AT3G10260	AT5G61340	AT3G16310	AT3G20510	AT1G28360	AT1G69690	AT2G34750	AT3G12930	AT5G06960	AT5G06960	AT2G30360	AT5G55990	AT2G44090	AT5G42190	AT1G03630	AT3G16310	AT1G52220	AT3G54120	AT3G16310	AT3G57090	AT3G16310	AT3G57090	AT2G23420	AT3G57090
		AT1G01140	AT1G05410	AT3G01370	AT5G20280	AT4G11100	AT5G20920	AT3G52050	AT4G10470	AT2G30360	AT5G47100	AT1G30270	AT4G17615	AT3G17310	AT3G21215	AT1G15670	AT3G53260	AT2G06050	AT4G21160	AT3G04000	AT4G13180	AT3G04000	AT4G13180	AT3G16310	AT3G57090
		AT1G10430	AT3G47620			AT1G69690	AT3G45640	AT3G13720	AT3G50110	AT3G48040	AT4G38430	AT1G01510	AT1G01510	AT2G39800	AT2G39800	AT1G51600	AT3G11400	AT1G27300	AT1G33800	AT3G22960	AT3G60360	AT1G73720	AT2G24100	AT3G04000	AT4G13180
		AT1G51950	AT3G55150			AT5G08650	AT5G51110	AT1G09330	AT4G30260	AT3G54850	AT5G19010	AT4G18700	AT5G55990	AT1G01630	AT3G54850	AT3G11400	AT3G22960	AT1G33800	AT3G16310	AT1G73720	AT2G24100	AT3G05250	AT4G35260	AT1G73720	AT2G24100
		AT3G29090	AT3G29090			AT1G01010	AT2G33120	AT2G18876	AT3G02520	AT1G63130	AT3G53630	AT3G61190	AT5G61900	AT1G01630	AT1G68060	AT3G17310	AT3G21215	AT2G23420	AT3G57090	AT3G05250	AT4G35260	AT1G51600	AT2G47450	AT3G05250	AT4G35260
		AT1G79270	AT2G20570			AT1G01140	AT4G28640	AT1G01140	AT5G47100	AT2G45850	AT4G12080	AT1G19180	AT1G19180	AT1G01630	AT4G32190	AT2G39800	AT2G39800	AT3G16310	AT3G57090	AT1G51600	AT2G47450	AT1G03630	AT3G16310	AT1G51600	AT2G47450
		AT1G14360	AT5G66480			AT1G55490	AT3G22550	AT3G07270	AT4G04890	AT1G69810	AT1G69810	AT1G19180	AT1G30135	AT2G35940	AT4G32190	AT1G01630	AT3G54850	AT3G04000	AT4G13180	AT1G03630	AT3G16310	AT1G15670	AT3G53260	AT1G03630	AT3G16310
		AT3G09980	AT3G09980			AT1G09330	AT4G30260	AT5G19080	AT5G48385	AT1G01910	AT1G05575	AT5G02820	AT5G02820	AT2G33410	AT2G41060	AT1G01630	AT1G68060	AT3G22960	AT3G60360	AT1G15670	AT3G53260	AT1G51600	AT3G11400	AT1G15670	AT3G53260
		AT1G01510	AT5G15170			AT1G34430	AT5G55220	AT1G01260	AT5G13220	AT1G22630	AT3G19520	AT2G25000	AT2G25000	AT1G22640	AT4G03520	AT1G01630	AT4G32190	AT1G73720	AT2G24100	AT1G51600	AT3G11400	AT3G11400	AT3G22960	AT1G51600	AT3G11400
		AT4G32570	AT5G48385			AT2G18876	AT3G02520	AT1G01910	AT3G45160	AT1G64180	AT1G69810	AT3G61190	AT5G07300	AT5G01640	AT5G01640	AT2G35940	AT4G32190	AT3G05250	AT4G35260	AT3G11400	AT3G22960	AT2G44090	AT5G42190	AT3G11400	AT3G22960
		AT1G14330	AT5G42190			AT1G69690	AT2G45010	AT3G29160	AT4G10470	AT1G78100	AT5G61340	AT4G24210	AT5G42190	AT2G44080	AT3G16310	AT2G33410	AT2G41060	AT1G51600	AT2G47450	AT2G44090	AT5G42190	AT3G17310	AT3G21215	AT2G44090	AT5G42190
		AT3G13720	AT5G16880			AT1G01140	AT5G47100	AT1G28480	AT4G39940	AT3G20420	AT3G20420	AT1G51660	AT3G45640	AT1G64530	AT2G17150	AT1G22640	AT4G03520	AT1G03630	AT3G16310	AT3G17310	AT3G21215	AT2G39800	AT2G39800	AT3G17310	AT3G21215
		AT1G54770	AT2G46550			AT3G56320	AT4G03420	AT3G53990	AT3G53990	AT1G27300	AT1G60600	AT4G31720	AT4G34340	AT1G34430	AT3G54190	AT5G01640	AT5G01640	AT1G15670	AT3G53260	AT2G39800	AT2G39800	AT1G01630	AT3G54850	AT1G01630	AT3G54850
		AT1G56150	AT4G32570			AT3G06430	AT3G22550	AT1G19180	AT5G14260	AT1G07440	AT2G29310	AT3G48040	AT4G38430	AT1G53800	AT1G80840	AT2G44080	AT3G16310	AT1G51600	AT3G11400	AT1G01630	AT3G54850	AT1G01630	AT1G68060	AT1G01630	AT1G68060
		AT1G60010	AT4G35110			AT5G03970	AT5G42190	AT3G01660	AT3G13720	AT4G29220	AT4G29220	AT1G05410	AT3G10140	AT4G39800	AT4G39800	AT1G64530	AT2G17150	AT3G11400	AT3G22960	AT1G01630	AT1G68060	AT1G01630	AT4G32190	AT1G01630	AT4G32190
		AT2G46550	AT5G18150			AT1G14920	AT1G69810	AT3G06430	AT5G47370	AT1G15670	AT4G02770	AT3G54850	AT5G19010	AT2G44970	AT3G61150	AT1G34430	AT3G54190	AT2G44090	AT5G42190	AT1G01630	AT4G32190	AT2G35940	AT4G32190	AT2G35940	AT4G32190
		AT4G28640	AT5G09320			AT1G13520	AT2G42490	AT3G06430	AT3G53630	AT1G01910	AT2G05520	AT1G63130	AT3G53630	AT4G32190	AT5G65495	AT1G53800	AT1G80840	AT3G17310	AT3G21215	AT2G35940	AT4G32190	AT2G33410	AT5G61380	AT2G33410	AT2G41060
		AT3G47620	AT3G61920			AT1G13520	AT5G56630	AT5G04280	AT5G06770	AT2G33450	AT4G28640	AT1G01910	AT4G19810	AT3G48880	AT5G42190	AT4G39800	AT4G39800	AT2G39800	AT2G39800	AT2G33410	AT2G41060	AT1G22640	AT4G03520	AT2G33410	AT5G61380
		AT1G31540	AT3G47620			AT1G13520	AT2G20570	AT1G01630	AT5G53180	AT5G11450	AT5G37670	AT1G01910	AT1G05575	AT5G23340	AT5G42190	AT2G44970	AT3G61150	AT1G01630	AT3G54850	AT1G22640	AT4G03520	AT5G01640	AT5G01640	AT5G01640	AT5G01640
		AT3G58380	AT4G11100			AT3G53990	AT3G53990	AT3G54120	AT4G11220	AT1G27300	AT2G03120	AT1G01910	AT3G59930	AT1G51580	AT2G35940	AT4G32190	AT5G65495	AT1G01630	AT1G68060	AT5G01640	AT5G01640	AT2G44080	AT3G16310	AT2G44080	AT3G16310
		AT3G01660	AT5G66480			AT3G56320	AT4G16100	AT1G01050	AT5G65683	AT1G07430	AT3G06610	AT1G22630	AT3G19520	AT4G19170	AT5G56760	AT1G51580	AT2G35940	AT1G01630	AT4G32190	AT2G44080	AT3G16310	AT1G64530	AT2G17150	AT1G64530	AT2G17150
		AT3G17668	AT3G44720			AT5G04280	AT5G06770	AT2G25000	AT5G41520	AT1G69690	AT3G58510	AT4G35580	AT5G56020	AT3G61310	AT3G61310	AT1G51580	AT3G47620	AT2G35940	AT4G32190	AT1G64530	AT2G17150	AT1G34430	AT3G54190	AT1G34430	AT3G54190
		AT3G29035	AT4G39820			AT2G30960	AT3G07780	AT2G47450	AT3G29035	AT5G37780	AT5G57010	AT1G78100	AT5G61340	AT3G16310	AT5G43460	AT4G19170	AT5G56760	AT2G33410	AT2G41060	AT1G34430	AT3G54190	AT1G53800	AT1G80840	AT1G53800	AT1G80840
						AT3G07780	AT3G17668	AT2G23290	AT3G06430	AT3G43230	AT5G16840	AT3G20420	AT3G20420	AT2G47450	AT5G51110	AT3G47620	AT5G38640	AT1G22640	AT4G03520	AT1G53800	AT1G80840	AT4G39800	AT4G39800	AT4G39800	AT4G39800
						AT1G01630	AT5G53180	AT1G53800	AT2G23290	AT1G64280	AT3G26900	AT1G27300	AT1G60600	AT1G34430	AT2G47450	AT3G61310	AT3G61310	AT5G01640	AT5G01640	AT4G39800	AT4G39800	AT2G44970	AT3G61150	AT2G17150	AT4G24700
						AT1G01050	AT5G65683	AT1G53800	AT5G24660	AT1G67800	AT1G69690	AT4G35580	AT5G43460	AT3G53260	AT3G53260	AT3G02150	AT3G47620	AT2G44080	AT3G16310	AT2G17150	AT4G24700	AT2G17150	AT4G24700	AT4G32190	AT5G65495
						AT2G16740	AT5G19080	AT2G24860	AT3G02150	AT1G10530	AT3G26030	AT1G07440	AT2G29310	AT1G14360	AT3G16310	AT3G01690	AT3G22960	AT1G64530	AT2G17150	AT4G32190	AT5G65495	AT4G32190	AT5G65495	AT3G48880	AT5G42190
						AT3G60600	AT5G46110	AT2G29310	AT2G29320	AT4G23400	AT4G35100	AT4G29220	AT4G29220	AT1G64280	AT3G25882	AT3G16310	AT5G43460	AT1G34430	AT3G54190	AT3G48880	AT5G42190	AT3G48880	AT5G42190	AT5G23340	AT5G42190
						AT1G75500	AT3G60600	AT3G60600	AT5G19875	AT1G27300	AT3G44220	AT5G09810	AT5G09810	AT2G30360	AT5G55990	AT2G47450	AT5G51110	AT1G53800	AT1G80840	AT5G23340	AT5G42190	AT5G23340	AT5G42190	AT5G05190	AT5G61380
						AT2G47450	AT3G29035	AT3G60600	AT4G35080	AT1G27300	AT4G14950	AT1G15670	AT4G02770	AT1G30270	AT4G17615	AT1G34430	AT2G47450	AT4G39800	AT4G39800	AT1G51580	AT2G35940	AT5G05190	AT5G61380	AT1G51580	AT2G35940
						AT3G06430	AT4G32570	AT4G26640	AT5G53360	AT1G27300	AT4G38920	AT1G15260	AT3G48150	AT1G01510	AT1G01510	AT2G47450	AT3G47620	AT2G44970	AT3G61150	AT4G19170	AT5G56760	AT1G51580	AT2G35940	AT1G51580	AT3G47620
						AT2G23290	AT3G06430	AT3G61310	AT4G12080	AT1G13520	AT1G14830	AT2G33450	AT4G28640	AT4G18700	AT5G55990	AT3G53260	AT3G53260	AT4G32190	AT5G65495	AT3G61310	AT3G61310	AT1G51580	AT3G47620	AT4G19170	AT5G56760
						AT1G53800	AT2G23290	AT2G29320	AT2G29330	AT2G31955	AT3G53180	AT3G07780	AT5G11450	AT1G76920	AT5G42190	AT1G64280	AT3G25882	AT3G48880	AT5G42190	AT3G01690	AT3G22960	AT4G19170	AT5G56760	AT3G47620	AT5G38640
						AT2G44130	AT5G42190	AT3G02150	AT4G17486	AT1G19740	AT3G59300	AT5G11450	AT5G37670	AT3G61190	AT5G61900	AT2G30360	AT5G55990	AT5G23340	AT5G42190	AT3G16310	AT5G43460	AT3G47620	AT5G38640	AT3G61310	AT3G61310
						AT2G29310	AT2G29320	AT2G45850	AT3G61310	AT3G49250	AT4G35160	AT1G27300	AT2G03120	AT2G37340	AT3G55460	AT1G30270	AT4G17615	AT1G51580	AT2G35940	AT2G47450	AT5G51110	AT3G61310	AT3G61310	AT3G02150	AT3G47620
						AT3G29034	AT3G60600	AT1G12860	AT3G27050	AT1G28360	AT1G32540	AT3G12110	AT5G09810	AT1G48260	AT4G17615	AT1G01510	AT1G01510	AT1G51580	AT3G47620	AT1G34430	AT2G47450	AT3G02150	AT3G47620	AT3G01690	AT3G22960
						AT2G29320	AT2G29330	AT1G59900	AT5G50850	AT1G28360	AT1G69690	AT1G18660	AT2G35940	AT1G19180	AT1G19180	AT4G18700	AT5G55990	AT4G19170	AT5G56760	AT3G53260	AT3G53260	AT3G01690	AT3G22960	AT3G16310	AT5G43460
						AT1G48140	AT3G60600	AT1G72030	AT2G23290	AT4G11100	AT5G20920	AT1G07430	AT3G06610	AT1G19180	AT1G30135	AT3G61190	AT5G61900	AT3G47620	AT5G38640	AT1G64280	AT3G25882	AT3G16310	AT5G43460	AT2G47450	AT5G51110
						AT3G60600	AT5G18150	AT3G60600	AT5G18150	AT1G01910	AT1G75750	AT1G18660	AT5G08330	AT5G02820	AT5G02820	AT2G37340	AT3G55460	AT3G61310	AT3G61310	AT2G30360	AT5G55990	AT2G47450	AT5G51110	AT1G34430	AT2G47450
						AT2G23290	AT3G60360	AT2G23290	AT3G60360	AT3G29770	AT3G53350	AT3G10140	AT3G26030	AT5G06960	AT5G45110	AT1G48260	AT4G17615	AT3G02150	AT3G47620	AT1G30270	AT4G17615	AT1G34430	AT2G47450	AT2G47450	AT3G47620
						AT2G01760	AT4G04330	AT2G01760	AT3G14180	AT1G67170	AT3G47600	AT5G37780	AT5G57010	AT2G25000	AT2G25000	AT1G19180	AT1G19180	AT3G01690	AT3G22960	AT1G01510	AT1G01510	AT2G47450	AT3G47620	AT3G53260	AT3G53260
						AT3G22960	AT4G32440	AT3G29160	AT5G60120	AT1G67170	AT2G28550	AT3G13320	AT4G35580	AT3G61190	AT5G07300	AT1G19180	AT1G30135	AT3G16310	AT5G43460	AT1G01140	AT4G17615	AT3G53260	AT3G53260	AT1G64280	AT3G25882
						AT4G32190	AT5G06960	AT2G23290	AT3G29160	AT2G34750	AT3G12930	AT1G34430	AT3G17668	AT1G16890	AT3G52560	AT5G02820	AT5G02820	AT2G47450	AT5G51110	AT4G18700	AT5G55990	AT1G64280	AT3G25882	AT2G30360	AT5G55990
						AT3G60600	AT3G60600	AT3G44720	AT5G22630	AT1G14920	AT4G00980	AT1G67800	AT1G69690	AT4G24210	AT5G42190	AT5G06960	AT5G45110	AT1G34430	AT2G47450	AT1G76920	AT5G42190	AT2G30360	AT5G55990	AT1G30270	AT4G17615
						AT5G13180	AT5G63790	AT2G18730	AT5G24660	AT3G48040	AT4G36910	AT4G35580	AT5G26667	AT1G51660	AT3G45640	AT2G25000	AT2G25000	AT2G47450	AT3G47620	AT3G61190	AT5G61900	AT1G30270	AT4G17615	AT1G01510	AT1G01510
						AT2G18730	AT4G32190	AT3G54120	AT5G50180	AT2G28550	AT5G60120	AT1G03130	AT3G48150	AT1G75950	AT3G59940	AT3G61190	AT5G07300	AT3G53260	AT3G53260	AT3G13720	AT5G16840	AT1G01510	AT1G01510	AT4G18700	AT5G55990
						AT1G49850	AT2G23290	AT1G24280	AT1G24280	AT1G69690	AT5G48385	AT1G10530	AT3G26340	AT5G06960	AT5G06960	AT1G16890	AT3G52560	AT1G14360	AT3G16310	AT2G37340	AT3G55460	AT4G18700	AT5G55990	AT1G76920	AT5G42190
						AT3G60600	AT3G63200	AT3G17860	AT5G10270	AT1G55490	AT3G22550	AT1G10530	AT3G26030	AT4G31720	AT4G34340	AT1G75950	AT3G59940	AT1G64280	AT3G25882	AT1G48260	AT4G17615	AT1G76920	AT5G42190	AT3G61190	AT5G61900
						AT1G07840	AT5G61330	AT4G32190	AT5G06960	AT1G27300	AT5G61340	AT4G23400	AT4G35100	AT3G48040	AT4G38430	AT5G06960	AT5G06960	AT2G30360	AT5G55990	AT1G19180	AT1G19180	AT3G61190	AT5G61900	AT3G13720	AT5G16840
						AT1G52770	AT3G07270	AT1G52870	AT3G60600	AT2G18876	AT3G02520	AT1G27300	AT3G44220	AT3G55460	AT3G55460	AT4G31720	AT4G34340	AT1G30270	AT4G17615	AT1G19180	AT1G30135	AT3G13720	AT5G16840	AT2G37340	AT3G55460
						AT1G14510	AT3G11200	AT3G60600	AT3G60600	AT1G69690	AT2G45010	AT1G01620	AT4G35100	AT1G05410	AT3G10140	AT3G48040	AT4G38430	AT1G01510	AT1G01510	AT5G02820	AT5G02820	AT2G37340	AT3G55460	AT1G48260	AT4G17615
						AT1G60010	AT3G22960	AT3G60600	AT5G24290	AT1G27300	AT4G35100	AT3G50910	AT4G02725	AT3G54850	AT5G19010	AT3G55460	AT3G55460	AT4G18700	AT5G55990	AT5G06960	AT5G45110	AT1G48260	AT4G17615	AT1G19180	AT1G19180
						AT3G07780	AT5G37550	AT2G01760	AT5G37670	AT2G42490	AT4G00980	AT1G27300	AT4G14950	AT1G63130	AT3G53630	AT3G54850	AT5G19010	AT1G76920	AT5G42190	AT2G25000	AT2G25000	AT1G19180	AT1G19180	AT1G19180	AT1G30135
						AT2G30880	AT4G32570	AT3G16310	AT4G35080	AT1G06390	AT3G50910	AT1G27300	AT4G02725	AT2G45850	AT4G12080	AT1G09660	AT2G38610	AT3G61190	AT5G61900	AT3G61190	AT5G07300	AT1G19180	AT1G30135	AT5G06960	AT5G45110
						AT1G63120	AT3G60600	AT2G30880	AT3G54120	AT3G50910	AT5G65683	AT3G48150	AT4G02770	AT1G67800	AT4G23050	AT1G63130	AT3G53630	AT2G37340	AT3G55460	AT1G16890	AT3G52560	AT5G06960	AT5G45110	AT3G61190	AT5G07300
						AT1G05860	AT2G23290	AT1G50300	AT3G02150	AT3G49810	AT4G27960	AT1G18660	AT3G48150	AT1G69810	AT1G69810	AT2G38610	AT3G21215	AT1G48260	AT4G17615	AT4G24210	AT5G42190	AT2G25000	AT2G25000	AT1G16890	AT3G52560
						AT1G49850	AT2G41680	AT2G45850	AT3G02150	AT3G07270	AT4G04890	AT1G19740	AT3G59300	AT1G01910	AT5G44580	AT2G45850	AT4G12080	AT1G19180	AT1G19180	AT1G75950	AT3G59940	AT3G61190	AT5G07300	AT4G24210	AT5G42190
						AT2G18876	AT2G18876	AT2G18730	AT4G32190	AT5G19080	AT5G48385	AT3G49250	AT4G35160	AT1G01910	AT4G19810	AT1G69810	AT1G69810	AT1G19180	AT1G30135	AT5G06960	AT5G06960	AT1G16890	AT3G52560	AT1G51660	AT3G45640
						AT2G20570	AT4G04620	AT1G09330	AT4G11220	AT1G27300	AT1G64150	AT1G33110	AT4G35580	AT1G01910	AT1G05575	AT1G01910	AT5G44580	AT5G02820	AT5G02820	AT4G31720	AT4G34340	AT4G24210	AT5G42190	AT1G75950	AT3G59940
						AT1G26660	AT1G26660	AT1G14510	AT3G11200	AT1G01260	AT5G13220	AT1G28360	AT1G32540	AT1G01910	AT3G59930	AT1G01910	AT4G19810	AT5G06960	AT5G45110	AT3G48040	AT4G38430	AT1G75950	AT3G59940	AT5G06960	AT5G06960
						AT1G01260	AT1G51600	AT3G08780	AT5G03050	AT3G06430	AT3G22550	AT4G35580	AT5G63850	AT1G22630	AT3G19520	AT1G01910	AT1G05575	AT2G25000	AT2G25000	AT3G55460	AT3G55460	AT5G06960	AT5G06960	AT4G31720	AT4G34340
						AT3G15820	AT3G60600	AT3G02150	AT5G22360	AT1G06460	AT2G24860	AT1G28360	AT1G69690	AT1G64180	AT1G69810	AT1G01910	AT3G59930	AT3G61190	AT5G07300	AT1G05410	AT3G10140	AT4G31720	AT4G34340	AT3G48040	AT4G38430
						AT5G42190	AT5G43190	AT1G71480	AT3G13720	AT1G27300	AT2G44270	AT1G01910	AT1G75750	AT1G78100	AT5G61340	AT1G22630	AT3G19520	AT1G16890	AT3G52560	AT3G54850	AT5G19010	AT3G48040	AT4G38430	AT3G55460	AT3G55460
						AT1G35580	AT3G02520	AT1G63120	AT3G60600	AT1G14920	AT1G69810	AT2G44080	AT4G35580	AT3G20420	AT3G20420	AT1G64180	AT1G69810	AT4G24210	AT5G42190	AT1G09660	AT2G38610	AT3G55460	AT3G55460	AT1G05410	AT3G10140
						AT5G48230	AT5G48230	AT1G05860	AT2G23290	AT1G28480	AT4G39940	AT3G48150	AT3G52050	AT1G27300	AT1G60600	AT1G78100	AT5G61340	AT1G75950	AT3G59940	AT2G38610	AT3G21215	AT1G05410	AT3G10140	AT3G54850	AT5G19010
						AT5G58310	AT5G58310	AT2G18876	AT2G18876	AT1G13520	AT2G42490	AT1G18660	AT4G32175	AT3G17668	AT4G22240	AT3G20420	AT3G20420	AT5G06960	AT5G06960	AT2G45850	AT4G12080	AT3G54850	AT5G19010	AT1G09660	AT2G38610
						AT3G10260	AT3G10260	AT5G24660	AT5G65683	AT2G20130	AT3G54120	AT2G39100	AT3G48150	AT4G35580	AT5G43460	AT1G27300	AT1G60600	AT4G31720	AT4G34340	AT1G67800	AT4G23050	AT1G09660	AT2G38610	AT2G38610	AT3G21215
						AT5G61410	AT5G61410	AT3G07670	AT3G13720	AT1G13520	AT5G56630	AT1G49850	AT4G29820	AT4G00550	AT4G35580	AT3G17668	AT4G22240	AT3G48040	AT4G38430	AT1G69810	AT1G69810	AT2G38610	AT3G21215	AT2G45850	AT4G12080
						AT4G04640	AT5G44520	AT1G01260	AT1G19180	AT1G13520	AT2G20570	AT4G31130	AT4G35580	AT1G07440	AT2G29310	AT4G35580	AT5G43460	AT3G55460	AT3G55460	AT1G01910	AT5G44580	AT2G45850	AT4G12080	AT1G67800	AT4G23050
						AT3G12830	AT4G33920	AT3G54850	AT3G54850	AT1G27300	AT3G50920	AT1G09660	AT1G49850	AT4G29220	AT4G29220	AT1G07440	AT2G29310	AT1G05410	AT3G10140	AT1G01910	AT4G19810	AT1G67800	AT4G23050	AT1G69810	AT1G69810
						AT2G41680	AT3G04860	AT1G26660	AT1G26660	AT3G53990	AT3G53990	AT1G67170	AT3G47600	AT3G48150	AT4G34740	AT4G29220	AT4G29220	AT3G54850	AT5G19010	AT1G01910	AT1G05575	AT1G69810	AT1G69810	AT1G01910	AT5G44580
						AT3G49530	AT5G19570	AT3G13720	AT3G46060	AT1G27300	AT5G17630	AT1G67170	AT2G28550	AT5G09810	AT5G09810	AT2G26560	AT2G26560	AT1G09660	AT2G38610	AT1G01910	AT3G59930	AT1G01910	AT5G44580	AT1G01910	AT4G19810
						AT1G34000	AT1G69690	AT1G67170	AT3G17860	AT1G19180	AT5G14260	AT2G34750	AT3G12930	AT3G55460	AT5G04280	AT5G09810	AT5G09810	AT1G63130	AT3G53630	AT1G22630	AT3G19520	AT1G01910	AT4G19810	AT1G01910	AT1G05575
						AT1G25550	AT3G54190	AT1G01260	AT1G51600	AT1G13520	AT4G29220	AT1G14920	AT4G00980	AT1G15670	AT4G02770	AT3G55460	AT5G04280	AT2G38610	AT3G21215	AT4G35580	AT5G56020	AT1G01910	AT1G05575	AT1G01910	AT3G59930
						AT4G28640	AT5G04600	AT3G15820	AT3G60600	AT3G06430	AT5G47370	AT1G69850	AT4G35580	AT4G22240	AT5G22620	AT1G15670	AT4G02770	AT2G45850	AT4G12080	AT1G64180	AT1G69810	AT1G01910	AT3G59930	AT1G22630	AT3G19520
						AT2G28550	AT4G32295	AT1G30120	AT3G17860	AT3G06430	AT3G53630	AT1G69690	AT3G45640	AT1G15260	AT3G48150	AT4G22240	AT5G22620	AT1G67800	AT4G23050	AT1G78100	AT5G61340	AT1G22630	AT3G19520	AT4G35580	AT5G56020
						AT5G19050	AT5G19050	AT3G01500	AT5G67480	AT3G50910	AT5G17630	AT3G10260	AT5G01640	AT2G33450	AT4G28640	AT1G01910	AT2G05520	AT1G69810	AT1G69810	AT3G20420	AT3G20420	AT4G35580	AT5G56020	AT1G64180	AT1G69810
						AT4G34660	AT5G11550	AT1G01910	AT5G44020	AT4G00430	AT4G24090	AT3G10480	AT4G36290	AT3G07780	AT5G11450	AT1G15260	AT3G48150	AT1G01910	AT5G44580	AT1G27300	AT1G60600	AT1G64180	AT1G69810	AT1G78100	AT5G61340
						AT3G53670	AT4G11240	AT1G35580	AT3G02520	AT4G00430	AT4G35100	AT1G23850	AT4G35580	AT1G15260	AT3G13720	AT4G13640	AT4G13640	AT1G01910	AT4G19810	AT3G17668	AT4G22240	AT1G78100	AT5G61340	AT3G20420	AT3G20420
						AT1G78340	AT3G17410	AT4G30780	AT5G22360	AT3G20510	AT3G50910	AT5G08650	AT5G51110	AT3G13720	AT5G11450	AT3G07310	AT4G13640	AT1G01910	AT1G05575	AT4G35580	AT5G43460	AT1G27300	AT1G60600	AT1G27300	AT1G60600
						AT3G23340	AT4G18630	AT5G48230	AT5G48230	AT3G04940	AT5G54390	AT3G52050	AT4G10470	AT5G11450	AT5G37670	AT2G33450	AT4G28640	AT1G01910	AT3G59930	AT4G00550	AT4G35580	AT3G17668	AT4G22240	AT3G17668	AT4G22240
						AT3G02520	AT4G27900	AT3G13720	AT3G13720	AT1G27300	AT5G17170	AT1G69690	AT5G48385	AT1G03600	AT3G13720	AT3G07780	AT5G11450	AT1G22630	AT3G19520	AT1G07440	AT2G29310	AT4G35580	AT5G43460	AT4G35580	AT5G43460
						AT2G38490	AT3G18680	AT5G58310	AT5G58310	AT1G01510	AT5G65683	AT1G09330	AT4G30260	AT1G27300	AT2G03120	AT5G11450	AT5G37670	AT4G35580	AT5G56020	AT4G29220	AT4G29220	AT4G00550	AT4G35580	AT4G00550	AT4G35580
						AT1G63970	AT2G36580	AT4G19840	AT4G19840	AT5G04280	AT5G06770	AT1G48240	AT4G35580	AT3G12110	AT5G09810	AT1G27300	AT2G03120	AT1G64180	AT1G69810	AT2G26560	AT2G26560	AT1G07440	AT2G29310	AT1G07440	AT2G29310
						AT1G07000	AT3G63080	AT3G13720	AT4G17486	AT3G12620	AT4G36110	AT5G13810	AT5G30490	AT1G01010	AT4G28040	AT3G48150	AT4G13640	AT1G78100	AT5G61340	AT3G48150	AT4G34740	AT4G29220	AT4G29220	AT4G29220	AT4G29220
						AT2G36250	AT3G52750	AT4G04640	AT5G44520	AT1G01630	AT5G53180	AT1G34430	AT5G55220	AT1G18660	AT2G35940	AT3G12110	AT5G09810	AT3G20420	AT3G20420	AT3G60820	AT4G35160	AT2G26560	AT2G26560	AT2G26560	AT2G26560
						AT1G52770	AT3G07780	AT1G77760	AT5G56220	AT3G54120	AT4G11220	AT1G27300	AT5G61340	AT1G07430	AT3G06610	AT1G01010	AT4G28040	AT1G27300	AT1G60600	AT5G09810	AT5G09810	AT3G48150	AT4G34740	AT3G48150	AT4G34740
						AT3G22960	AT5G20920	AT1G10590	AT1G63970	AT1G01050	AT5G65683	AT5G13810	AT5G58530	AT1G18660	AT5G08330	AT1G18660	AT2G35940	AT3G17668	AT4G22240	AT3G55460	AT5G04280	AT3G60820	AT4G35160	AT3G60820	AT4G35160
						AT1G54770	AT2G23290	AT1G07840	AT3G13720	AT5G15840	AT5G65683	AT2G18876	AT3G02520	AT3G10140	AT3G26030	AT1G07430	AT3G06610	AT4G35580	AT5G43460	AT1G15670	AT4G02770	AT5G09810	AT5G09810	AT5G09810	AT5G09810
						AT1G71230	AT5G11550	AT3G49530	AT5G19570	AT2G16740	AT5G19080	AT1G69690	AT2G45010	AT1G69690	AT3G58510	AT1G18660	AT5G08330	AT4G00550	AT4G35580	AT4G22240	AT5G22620	AT1G15670	AT4G02770	AT1G15670	AT4G02770
						AT1G69690	AT3G20080	AT1G25550	AT3G54190	AT2G25000	AT5G41520	AT1G27300	AT4G35100	AT5G37780	AT5G57010	AT2G38610	AT3G47620	AT1G07440	AT2G29310	AT1G01910	AT2G05520	AT4G22240	AT5G22620	AT4G22240	AT5G22620
						AT2G41680	AT2G41680	AT5G19050	AT5G19050	AT2G47450	AT3G29035	AT2G42490	AT4G00980	AT3G13320	AT4G35580	AT3G10140	AT3G26030	AT4G29220	AT4G29220	AT1G15260	AT3G48150	AT1G01910	AT2G05520	AT1G01910	AT2G05520
						AT1G60010	AT1G68520	AT3G14180	AT3G29160	AT3G17860	AT5G60340	AT3G48150	AT4G36110	AT3G13720	AT4G34030	AT2G45850	AT3G47620	AT2G26560	AT2G26560	AT2G33450	AT4G28640	AT1G15260	AT3G48150	AT1G15260	AT3G48150
						AT1G60010	AT2G20570	AT3G14180	AT3G19120	AT3G06430	AT4G32570	AT3G48150	AT5G17790	AT1G34430	AT3G17668	AT1G50575	AT3G47620	AT3G48150	AT4G34740	AT3G07780	AT5G11450	AT2G33450	AT4G28640	AT2G33450	AT4G28640
						AT3G22960	AT4G24240	AT1G78020	AT3G29160	AT3G06430	AT4G00980	AT1G06390	AT3G50910	AT1G64280	AT3G26900	AT1G69690	AT3G58510	AT3G60820	AT4G35160	AT1G15260	AT3G13720	AT3G07780	AT5G11450	AT3G07780	AT5G11450
						AT3G22960	AT5G14660	AT2G44670	AT3G29160	AT2G23290	AT3G06430	AT3G50910	AT5G65683	AT1G67800	AT1G69690	AT5G37780	AT5G57010	AT5G09810	AT5G09810	AT3G13720	AT5G11450	AT1G15260	AT3G13720	AT1G15260	AT3G13720
						AT2G28550	AT5G60340	AT1G63970	AT2G36580	AT1G53800	AT2G23290	AT3G49810	AT4G27960	AT1G03130	AT3G48150	AT1G34430	AT3G17668	AT3G55460	AT5G04280	AT5G11450	AT5G37670	AT3G13720	AT5G11450	AT3G13720	AT5G11450
						AT2G42490	AT2G42490	AT5G22630	AT5G22630	AT1G53800	AT5G24660	AT3G07270	AT4G04890	AT1G10530	AT3G26340	AT1G64280	AT3G26900	AT1G15670	AT4G02770	AT1G03600	AT3G13720	AT1G03600	AT3G13720	AT5G11450	AT5G37670
						AT2G38490	AT4G28640	AT1G07000	AT3G63080	AT2G24860	AT3G02150	AT5G19080	AT5G48385	AT1G10530	AT3G26030	AT1G67800	AT1G69690	AT4G22240	AT5G22620	AT1G27300	AT2G03120	AT1G27300	AT2G03120	AT1G03600	AT3G13720
						AT1G52510	AT1G62560	AT4G09830	AT4G09830	AT2G29310	AT2G29320	AT1G27300	AT1G64150	AT4G23400	AT4G35100	AT4G35580	AT5G26667	AT1G01910	AT2G05520	AT3G12110	AT5G09810	AT3G12110	AT5G09810	AT1G27300	AT2G03120
						AT4G21705	AT5G20280	AT1G01910	AT5G58650	AT1G01910	AT5G52240	AT3G13310	AT3G48150	AT1G27300	AT3G44220	AT1G69810	AT3G47620	AT1G15260	AT3G48150	AT1G01010	AT4G28040	AT1G18660	AT2G35940	AT3G12110	AT5G09810
						AT2G16740	AT4G08460	AT1G01260	AT1G30135	AT4G26640	AT5G53360	AT3G15820	AT4G35580	AT3G01550	AT3G50910	AT1G03130	AT3G48150	AT4G13640	AT4G13640	AT1G18660	AT2G35940	AT1G18660	AT5G08330	AT1G18660	AT2G35940
						AT2G13360	AT2G13360	AT1G09840	AT3G49810	AT3G61310	AT4G12080	AT1G47530	AT4G35580	AT1G01620	AT4G35100	AT1G10530	AT3G26340	AT3G07310	AT4G13640	AT1G07430	AT3G06610	AT2G38610	AT3G47620	AT1G18660	AT5G08330
						AT1G34430	AT2G01760	AT1G71230	AT5G11550	AT1G09660	AT2G39100	AT1G01260	AT5G13220	AT3G50910	AT4G02725	AT1G10530	AT3G26030	AT2G33450	AT4G28640	AT1G18660	AT5G08330	AT3G10140	AT3G26030	AT2G38610	AT3G47620
						AT3G05280	AT4G30260	AT1G01090	AT5G50850	AT2G29320	AT2G29330	AT3G50910	AT3G60600	AT1G27300	AT4G14950	AT4G23400	AT4G35100	AT3G07780	AT5G11450	AT3G10140	AT3G26030	AT2G45850	AT3G47620	AT3G10140	AT3G26030
						AT1G30120	AT3G21140	AT2G38490	AT3G14180	AT3G02150	AT4G17486	AT3G06430	AT3G22550	AT1G27300	AT4G02725	AT1G27300	AT3G44220	AT1G15260	AT3G13720	AT1G69690	AT3G58510	AT1G50575	AT3G47620	AT2G45850	AT3G47620
						AT4G28640	AT5G65683	AT4G02770	AT5G37670	AT2G45850	AT3G61310	AT1G53560	AT4G35580	AT1G27300	AT5G04160	AT3G26810	AT3G47620	AT3G13720	AT5G11450	AT5G37780	AT5G57010	AT5G37780	AT5G57010	AT1G50575	AT3G47620
						AT1G28360	AT2G20570	AT3G08780	AT3G14180	AT1G12860	AT3G27050	AT1G06460	AT2G24860	AT1G27300	AT4G38920	AT1G20630	AT3G49250	AT5G11450	AT5G37670	AT3G13320	AT4G35580	AT3G13320	AT4G35580	AT1G69690	AT3G58510
						AT1G75400	AT3G22960	AT1G10590	AT2G25000	AT1G59900	AT5G50850	AT1G27300	AT2G44270	AT4G02770	AT4G19700	AT3G01550	AT3G50910	AT1G03600	AT3G13720	AT3G13720	AT4G34030	AT1G34430	AT3G17668	AT5G37780	AT5G57010
						AT3G50780	AT3G54900	AT1G60010	AT1G68520	AT1G72030	AT2G23290	AT5G03970	AT5G42190	AT3G48150	AT4G02770	AT1G54030	AT3G47620	AT1G27300	AT2G03120	AT1G34430	AT3G17668	AT3G43230	AT5G16840	AT1G34430	AT3G17668
						AT3G51660	AT5G64160	AT1G60010	AT2G20570	AT2G23290	AT3G60360	AT3G29160	AT4G10470	AT1G80560	AT5G14200	AT3G50910	AT4G02725	AT3G48150	AT4G13640	AT3G43230	AT5G16840	AT1G64280	AT3G26900	AT3G43230	AT5G16840
						AT2G01760	AT2G42490	AT3G02520	AT4G38900	AT2G01760	AT4G04330	AT1G28480	AT4G39940	AT2G35470	AT5G04160	AT1G27300	AT4G14950	AT3G12110	AT5G09810	AT1G64280	AT3G26900	AT1G67800	AT1G69690	AT1G64280	AT3G26900
						AT5G04280	AT5G04280	AT2G42490	AT2G42490	AT1G32380	AT2G01760	AT4G35580	AT5G63780	AT3G13720	AT5G55200	AT1G27300	AT4G02725	AT1G01010	AT4G28040	AT1G67800	AT1G69690	AT4G35580	AT5G26667	AT1G67800	AT1G69690
						AT4G28640	AT5G65130	AT1G28480	AT5G06960	AT3G29160	AT5G60120	AT2G20130	AT3G54120	AT1G04330	AT3G45640	AT1G27300	AT5G04160	AT1G18660	AT2G35940	AT4G35580	AT5G26667	AT1G69810	AT3G47620	AT4G35580	AT5G26667
						AT2G42490	AT5G56220	AT2G30880	AT3G13720	AT1G25470	AT3G29160	AT1G27300	AT3G50920	AT1G18660	AT3G48150	AT1G27300	AT3G13520	AT1G07430	AT3G06610	AT1G03130	AT3G48150	AT1G03130	AT3G48150	AT1G69810	AT3G47620
						AT1G01620	AT4G24090	AT3G52155	AT5G64920	AT2G23290	AT3G29160	AT3G54120	AT5G07730	AT1G13520	AT1G14830	AT4G02770	AT4G19700	AT1G18660	AT5G08330	AT1G10530	AT3G26340	AT4G23400	AT4G35100	AT1G03130	AT3G48150
						AT1G24764	AT1G24764	AT2G13360	AT2G13360	AT3G44720	AT5G22630	AT1G27300	AT5G17630	AT1G19740	AT3G59300	AT3G48150	AT4G02770	AT2G38610	AT3G47620	AT1G10530	AT3G26030	AT1G27300	AT3G44220	AT4G23400	AT4G35100
						AT1G01010	AT3G10260	AT5G19960	AT5G42820	AT4G00980	AT5G08410	AT1G19180	AT5G14260	AT3G49250	AT4G35160	AT1G80560	AT5G14200	AT3G10140	AT3G26030	AT4G23400	AT4G35100	AT1G20630	AT3G49250	AT1G27300	AT3G44220
						AT1G03130	AT2G23290	AT2G01760	AT5G19960	AT3G54120	AT5G50180	AT3G06430	AT3G53630	AT1G33110	AT4G35580	AT2G35470	AT5G04160	AT2G45850	AT3G47620	AT1G27300	AT3G44220	AT3G01550	AT3G50910	AT3G26810	AT3G47620
						AT1G25550	AT1G69690	AT2G01760	AT5G43280	AT1G24280	AT1G24280	AT3G01370	AT3G48150	AT1G51950	AT4G28640	AT2G39250	AT5G13810	AT1G50575	AT3G47620	AT1G20630	AT3G49250	AT1G01620	AT4G35100	AT1G20630	AT3G49250
						AT1G51660	AT3G29090	AT1G73500	AT3G01180	AT1G50280	AT5G57860	AT3G48150	AT5G37550	AT1G28360	AT1G32540	AT1G18660	AT3G48150	AT1G69690	AT3G58510	AT3G01550	AT3G50910	AT1G54030	AT3G47620	AT3G01550	AT3G50910
						AT1G51660	AT1G71230	AT5G55990	AT5G57630	AT3G12480	AT4G14540	AT3G50910	AT5G17630	AT4G35580	AT5G63850	AT1G13520	AT1G14830	AT5G37780	AT5G57010	AT1G01620	AT4G35100	AT3G50910	AT4G02725	AT1G01620	AT4G35100
						AT3G22960	AT3G56130	AT3G05280	AT4G30260	AT4G31720	AT5G65540	AT3G16250	AT3G48150	AT1G28360	AT1G69690	AT1G13520	AT2G42790	AT3G13320	AT4G35580	AT1G27300	AT4G14950	AT1G27300	AT4G14950	AT1G54030	AT3G47620
						AT3G25800	AT3G26020	AT2G19650	AT5G01820	AT2G01760	AT5G37670	AT3G20510	AT3G50910	AT4G11100	AT5G20920	AT1G12920	AT2G42790	AT3G13720	AT4G34030	AT1G27300	AT5G04160	AT1G27300	AT4G02725	AT3G50910	AT4G02725
						AT2G36580	AT5G56350	AT1G74940	AT3G29160	AT1G09660	AT4G02770	AT3G04940	AT5G54390	AT1G01910	AT1G75750	AT3G49250	AT4G35160	AT1G34430	AT3G17668	AT1G27300	AT3G13520	AT1G27300	AT5G04160	AT1G27300	AT4G14950
						AT1G48520	AT4G15930	AT5G19960	AT5G19960	AT3G16310	AT4G35080	AT1G27300	AT5G17170	AT2G44080	AT4G35580	AT1G33110	AT4G35580	AT1G64280	AT3G26900	AT4G02770	AT4G19700	AT1G27300	AT3G13520	AT1G27300	AT4G02725
						AT2G35500	AT2G42490	AT5G43280	AT5G65683	AT2G39800	AT5G23120	AT1G22630	AT3G48150	AT1G31240	AT5G13810	AT1G51950	AT4G28640	AT1G67800	AT1G69690	AT3G48150	AT4G02770	AT1G27300	AT4G38920	AT1G27300	AT5G04160
						AT3G60600	AT5G51010	AT5G19960	AT5G65683	AT1G50300	AT3G02150	AT1G01510	AT5G65683	AT3G29770	AT3G53350	AT1G28360	AT1G32540	AT4G35580	AT5G26667	AT1G80560	AT5G14200	AT4G02770	AT4G19700	AT1G27300	AT3G13520
						AT1G19000	AT5G08330	AT3G06980	AT5G19960	AT2G45850	AT3G02150	AT2G30960	AT3G07780	AT3G48150	AT3G52050	AT4G35580	AT5G63850	AT1G69810	AT3G47620	AT2G35470	AT5G04160	AT3G48150	AT4G02770	AT1G27300	AT4G38920
						AT1G03630	AT4G27440	AT5G23750	AT5G23750	AT1G73720	AT3G02150	AT3G07780	AT3G17668	AT1G18660	AT4G32175	AT4G01430	AT4G35580	AT1G03130	AT3G48150	AT2G39250	AT5G13810	AT1G80560	AT5G14200	AT4G02770	AT4G19700
						AT5G03430	AT5G03430	AT1G28360	AT2G20570	AT1G32380	AT1G51660	AT1G01630	AT5G53180	AT2G34460	AT3G13720	AT1G28360	AT1G69690	AT1G10530	AT3G26340	AT3G13720	AT5G55200	AT2G35470	AT5G04160	AT3G48150	AT4G02770
						AT2G39100	AT3G07780	AT5G19960	AT5G19990	AT1G69690	AT4G36110	AT2G28550	AT3G50960	AT2G39100	AT3G48150	AT4G11100	AT5G20920	AT1G10530	AT3G26030	AT1G18660	AT3G48150	AT2G39250	AT5G13810	AT1G80560	AT5G14200
						AT2G39100	AT4G11890	AT3G50780	AT3G54900	AT1G52770	AT3G07270	AT3G54120	AT4G11220	AT1G49850	AT4G29820	AT1G01910	AT1G75750	AT4G23400	AT4G35100	AT1G12920	AT2G42790	AT3G13720	AT5G55200	AT2G35470	AT5G04160
						AT1G67430	AT3G07780	AT1G28360	AT5G60120	AT1G14510	AT3G11200	AT3G48150	AT4G33690	AT4G31130	AT4G35580	AT2G44080	AT4G35580	AT1G27300	AT3G44220	AT2G18300	AT2G43060	AT1G04330	AT3G45640	AT2G39250	AT5G13810
						AT3G60600	AT4G35100	AT2G01760	AT2G42490	AT3G02150	AT5G22360	AT2G36960	AT3G17668	AT4G24310	AT4G35580	AT1G31240	AT5G13810	AT3G26810	AT3G47620	AT1G19740	AT3G59300	AT1G18660	AT3G48150	AT3G13720	AT5G55200
						AT2G23290	AT4G02770	AT5G04280	AT5G04280	AT5G09800	AT5G57210	AT1G01050	AT5G65683	AT1G09660	AT1G49850	AT3G29770	AT3G53350	AT1G20630	AT3G49250	AT3G49250	AT4G35160	AT1G13520	AT1G14830	AT1G04330	AT3G45640
						AT1G71230	AT3G20420	AT2G42490	AT5G56220	AT1G05860	AT2G23290	AT2G16740	AT5G19080	AT1G67170	AT3G47600	AT3G48150	AT3G52050	AT3G01550	AT3G50910	AT1G33110	AT4G35580	AT1G13520	AT2G42790	AT1G18660	AT3G48150
						AT3G10260	AT5G61340	AT1G01620	AT4G24090	AT2G18876	AT2G18876	AT3G60600	AT5G46110	AT3G54826	AT5G22630	AT1G18660	AT4G32175	AT1G01620	AT4G35100	AT1G51950	AT4G28640	AT1G12920	AT2G42790	AT1G13520	AT1G14830
						AT3G60600	AT5G61340	AT2G37560	AT5G24660	AT5G24660	AT5G65683	AT1G75500	AT3G60600	AT1G67170	AT2G28550	AT5G58220	AT5G58220	AT1G54030	AT3G47620	AT1G28360	AT1G32540	AT2G18300	AT2G43060	AT1G13520	AT2G42790
						AT1G22630	AT1G69690	AT1G03130	AT5G37670	AT2G35500	AT3G02150	AT2G25000	AT5G41520	AT3G10480	AT3G54826	AT2G39100	AT3G48150	AT3G50910	AT4G02725	AT4G35580	AT5G63850	AT2G31955	AT3G53180	AT2G18300	AT2G43060
						AT1G14920	AT2G36990	AT1G03130	AT2G23290	AT3G50910	AT5G51010	AT1G28250	AT3G60600	AT2G34750	AT3G12930	AT1G15720	AT5G54810	AT1G27300	AT4G14950	AT4G01430	AT4G35580	AT3G49250	AT4G35160	AT2G31955	AT3G53180
						AT1G07840	AT4G32190	AT1G03130	AT3G02150	AT1G27300	AT4G35080	AT2G47450	AT3G29035	AT1G14920	AT4G00980	AT1G49850	AT4G29820	AT1G27300	AT4G02725	AT1G28360	AT1G69690	AT1G33110	AT4G35580	AT1G19740	AT3G59300
						AT3G10260	AT4G01150	AT2G19650	AT5G47370	AT1G01260	AT1G19180	AT3G17860	AT5G60340	AT1G69850	AT4G35580	AT4G31130	AT4G35580	AT1G27300	AT5G04160	AT4G11100	AT5G20920	AT1G51950	AT4G28640	AT3G49250	AT4G35160
						AT1G01140	AT2G23290	AT3G02150	AT3G54900	AT3G54850	AT3G54850	AT5G01640	AT5G12390	AT3G54826	AT5G51110	AT4G35580	AT5G56540	AT1G27300	AT3G13520	AT1G01910	AT1G75750	AT1G28360	AT1G32540	AT1G33110	AT4G35580
						AT1G71230	AT4G00710	AT3G60600	AT5G51010	AT1G26660	AT1G26660	AT3G06430	AT4G32570	AT1G69690	AT3G45640	AT4G24310	AT4G35580	AT1G27300	AT4G38920	AT2G44080	AT4G35580	AT4G35580	AT5G63850	AT1G51950	AT4G28640
						AT3G55150	AT5G63310	AT2G47770	AT3G60600	AT1G27300	AT3G05280	AT1G18660	AT3G17860	AT3G48040	AT4G36910	AT1G09660	AT1G49850	AT4G02770	AT4G19700	AT1G31240	AT5G13810	AT4G01430	AT4G35580	AT1G28360	AT1G32540
						AT3G55150	AT5G51110	AT1G03630	AT4G27440	AT1G27300	AT1G48140	AT3G06430	AT4G00980	AT3G10260	AT5G01640	AT1G67170	AT3G47600	AT3G48150	AT4G02770	AT3G29770	AT3G53350	AT1G28360	AT1G69690	AT4G35580	AT5G63850
						AT3G29090	AT3G29090	AT2G23070	AT3G14180	AT1G27300	AT4G17486	AT1G20950	AT2G29480	AT3G10480	AT4G36290	AT3G54826	AT5G22630	AT1G80560	AT5G14200	AT3G48150	AT3G52050	AT4G11100	AT5G20920	AT4G01430	AT4G35580
						AT4G02720	AT5G49400	AT1G15350	AT2G23070	AT5G28020	AT5G54390	AT2G23290	AT3G06430	AT2G28550	AT5G60120	AT1G67170	AT2G28550	AT2G35470	AT5G04160	AT1G18660	AT4G32175	AT1G01910	AT1G75750	AT1G28360	AT1G69690
						AT3G07780	AT4G31550	AT2G39100	AT5G24660	AT1G07000	AT1G29640	AT1G53800	AT2G23290	AT5G13810	AT5G56600	AT3G10480	AT3G54826	AT2G39250	AT5G13810	AT2G34460	AT3G13720	AT2G44080	AT4G35580	AT4G11100	AT5G20920
						AT1G75950	AT5G03970	AT2G39100	AT4G11890	AT1G67170	AT3G17860	AT2G44130	AT5G42190	AT4G35580	AT5G11650	AT2G34750	AT3G12930	AT3G13720	AT5G55200	AT5G58220	AT5G58220	AT1G31240	AT5G13810	AT1G01910	AT1G75750
						AT1G13560	AT3G60600	AT3G60600	AT4G35100	AT1G01260	AT1G51600	AT1G53800	AT5G24660	AT1G23850	AT4G35580	AT1G14920	AT4G00980	AT1G18660	AT3G48150	AT2G39100	AT3G48150	AT3G29770	AT3G53350	AT2G44080	AT4G35580
						AT2G03120	AT3G16310	AT1G19180	AT5G24660	AT1G30120	AT3G17860	AT2G24860	AT3G02150	AT5G08650	AT5G51110	AT1G13520	AT3G51960	AT1G13520	AT1G14830	AT1G15720	AT5G54810	AT1G18660	AT4G32175	AT1G31240	AT5G13810
						AT2G03120	AT3G60600	AT4G02770	AT5G24660	AT4G27600	AT4G32570	AT2G29310	AT2G29320	AT2G04030	AT4G23050	AT2G05630	AT5G45900	AT1G13520	AT2G42790	AT2G05630	AT5G24930	AT5G58220	AT5G58220	AT3G29770	AT3G53350
						AT1G14360	AT5G66480	AT2G23290	AT4G02770	AT3G50910	AT3G60360	AT2G30880	AT4G00980	AT3G52050	AT4G10470	AT3G54826	AT5G51110	AT1G12920	AT2G42790	AT1G49850	AT4G29820	AT2G39100	AT3G48150	AT3G48150	AT3G52050
						AT1G14360	AT3G60600	AT1G14920	AT1G70700	AT2G36990	AT3G50910	AT1G09270	AT2G31410	AT1G69690	AT5G48385	AT3G48040	AT4G36910	AT2G18300	AT2G43060	AT4G31130	AT4G35580	AT1G15720	AT5G54810	AT1G18660	AT4G32175
						AT2G33120	AT3G60600	AT1G71230	AT3G20420	AT1G01910	AT5G44020	AT1G26930	AT5G42190	AT1G55490	AT3G22550	AT3G10480	AT4G36290	AT2G31955	AT3G53180	AT4G35580	AT5G56540	AT2G05630	AT5G24930	AT2G34460	AT3G13720
						AT1G71230	AT3G06610	AT2G42780	AT5G59140	AT1G35580	AT3G02520	AT4G04620	AT5G65480	AT3G13720	AT3G50110	AT5G13810	AT5G56600	AT1G19740	AT3G59300	AT4G24310	AT4G35580	AT1G49850	AT4G29820	AT5G58220	AT5G58220
						AT2G35830	AT2G35830	AT3G60600	AT5G61340	AT4G30780	AT5G22360	AT1G01910	AT5G52240	AT1G48240	AT4G35580	AT4G35580	AT5G11650	AT3G49250	AT4G35160	AT1G09660	AT1G49850	AT4G35580	AT5G56540	AT2G39100	AT3G48150
						AT3G09980	AT3G09980	AT1G14920	AT2G36990	AT5G48230	AT5G48230	AT4G26640	AT5G53360	AT5G13810	AT5G30490	AT1G23850	AT4G35580	AT1G33110	AT4G35580	AT1G67170	AT3G47600	AT4G24310	AT4G35580	AT1G15720	AT5G54810
						AT3G22960	AT5G04600	AT1G07840	AT4G32190	AT5G58310	AT5G58310	AT2G30390	AT4G35580	AT1G76760	AT2G41680	AT2G29350	AT2G29350	AT1G51950	AT4G28640	AT3G54826	AT5G22630	AT1G09660	AT1G49850	AT2G05630	AT5G24930
						AT2G04690	AT3G16310	AT4G11220	AT5G01430	AT4G19840	AT4G19840	AT1G09660	AT2G39100	AT1G34430	AT5G55220	AT5G08650	AT5G51110	AT4G35580	AT5G63850	AT1G67170	AT2G28550	AT3G54826	AT5G22630	AT1G49850	AT4G29820
						AT3G04860	AT4G32190	AT1G75440	AT5G19080	AT4G04640	AT5G44520	AT3G21690	AT4G35580	AT1G27300	AT4G28040	AT1G09100	AT1G45000	AT4G01430	AT4G35580	AT3G10480	AT3G54826	AT3G10480	AT3G54826	AT4G31130	AT4G35580
						AT4G11890	AT5G08650	AT1G01140	AT1G05410	AT1G77760	AT5G56220	AT4G02725	AT4G35580	AT1G27300	AT5G61340	AT1G01010	AT2G33120	AT1G28360	AT1G69690	AT2G34750	AT3G12930	AT2G34750	AT3G12930	AT4G35580	AT5G56540
						AT1G01050	AT2G01760	AT1G01140	AT2G23290	AT1G10590	AT1G63970	AT2G29320	AT2G29330	AT5G13810	AT5G58530	AT3G13520	AT4G35580	AT4G11100	AT5G20920	AT1G14920	AT4G00980	AT1G14920	AT4G00980	AT4G24310	AT4G35580
						AT2G01760	AT4G32570	AT1G35210	AT1G68140	AT2G24580	AT5G16080	AT3G02150	AT4G17486	AT4G35950	AT4G36910	AT3G52050	AT4G10470	AT1G01910	AT1G75750	AT1G69850	AT4G35580	AT1G13520	AT3G51960	AT1G09660	AT1G49850
						AT2G01760	AT2G23290	AT2G25000	AT2G30950	AT1G79430	AT4G04890	AT2G45850	AT3G61310	AT2G18876	AT3G02520	AT3G01180	AT3G47620	AT2G44080	AT4G35580	AT2G05630	AT5G45900	AT2G05630	AT5G45900	AT3G54826	AT5G22630
						AT1G06460	AT4G35250	AT1G30120	AT3G02150	AT5G27690	AT5G51010	AT1G59900	AT5G50850	AT1G69690	AT2G45010	AT3G47620	AT4G02770	AT1G31240	AT5G13810	AT3G54826	AT5G51110	AT3G54826	AT5G51110	AT3G10480	AT3G54826
						AT1G03630	AT3G60600	AT1G79040	AT3G16310	AT1G23750	AT1G63970	AT1G72030	AT2G23290	AT3G53630	AT4G02820	AT1G55490	AT3G22550	AT3G29770	AT3G53350	AT3G48040	AT4G36910	AT1G69690	AT3G45640	AT2G34750	AT3G12930
						AT5G47100	AT5G61530	AT1G01910	AT3G08950	AT2G41680	AT3G04860	AT1G48140	AT3G60600	AT1G27300	AT2G04900	AT1G09330	AT4G30260	AT3G48150	AT3G52050	AT3G10260	AT5G01640	AT3G48040	AT4G36910	AT1G14920	AT4G00980
						AT2G39930	AT5G38430	AT1G17080	AT3G60600	AT2G31200	AT3G12110	AT3G60600	AT5G18150	AT1G27300	AT4G35100	AT1G48240	AT4G35580	AT1G18660	AT4G32175	AT3G10480	AT4G36290	AT3G10260	AT5G01640	AT1G69850	AT4G35580
						AT3G29035	AT5G13180	AT3G60360	AT5G19960	AT3G49530	AT5G19570	AT2G23290	AT3G60360	AT2G42490	AT4G00980	AT5G13810	AT5G30490	AT2G34460	AT3G13720	AT2G28550	AT5G60120	AT3G10480	AT4G36290	AT1G13520	AT3G51960
						AT3G19120	AT4G28640	AT3G60360	AT5G24660	AT1G34000	AT1G69690	AT2G01760	AT4G04330	AT3G56320	AT4G03420	AT2G41730	AT3G47620	AT5G58220	AT5G58220	AT5G13810	AT5G56600	AT5G13810	AT5G56600	AT2G05630	AT5G45900
						AT1G24764	AT4G32190	AT2G01760	AT4G31860	AT1G25550	AT3G54190	AT1G32380	AT2G01760	AT3G48150	AT4G36110	AT1G76760	AT2G41680	AT2G39100	AT3G48150	AT4G35580	AT5G11650	AT4G35580	AT5G11650	AT3G54826	AT5G51110
						AT4G32190	AT4G32570	AT2G03120	AT3G16310	AT3G50910	AT3G51510	AT2G23290	AT5G11270	AT4G19700	AT4G36110	AT1G34430	AT5G55220	AT1G15720	AT5G54810	AT1G23850	AT4G35580	AT1G23850	AT4G35580	AT1G69690	AT3G45640
						AT3G07780	AT5G14260	AT2G03120	AT3G60600	AT4G28640	AT5G04600	AT1G25470	AT3G29160	AT3G48150	AT5G17790	AT1G27300	AT4G28040	AT2G05630	AT5G24930	AT2G29350	AT2G29350	AT2G29350	AT2G29350	AT3G48040	AT4G36910
						AT1G03680	AT5G14260	AT1G14360	AT5G66480	AT2G28550	AT4G32295	AT2G23290	AT3G29160	AT1G06390	AT3G50910	AT1G27300	AT5G61340	AT1G49850	AT4G29820	AT5G08650	AT5G51110	AT5G08650	AT5G51110	AT3G10260	AT5G01640
						AT1G12860	AT3G45640	AT1G14360	AT3G60600	AT4G34660	AT5G11550	AT3G44720	AT5G22630	AT3G50910	AT5G65683	AT5G13810	AT5G58530	AT4G31130	AT4G35580	AT1G09100	AT1G45000	AT1G09100	AT1G45000	AT3G10480	AT4G36290
						AT1G76600	AT3G26030	AT2G45850	AT4G17950	AT2G16740	AT3G60300	AT2G18730	AT5G24660	AT3G07270	AT4G04890	AT4G35950	AT4G36910	AT4G35580	AT5G56540	AT1G01010	AT2G33120	AT2G04030	AT4G23050	AT5G13810	AT5G56600
						AT2G44080	AT3G60600	AT1G71230	AT3G06610	AT1G78340	AT3G17410	AT1G49850	AT5G24660	AT5G19080	AT5G48385	AT2G18876	AT3G02520	AT4G24310	AT4G35580	AT2G04030	AT4G23050	AT3G13520	AT4G35580	AT4G35580	AT5G11650
						AT3G16310	AT3G63200	AT2G35830	AT2G35830	AT1G54770	AT3G50910	AT4G00980	AT5G08410	AT1G27300	AT1G64150	AT1G69690	AT2G45010	AT1G09660	AT1G49850	AT3G13520	AT4G35580	AT3G01180	AT3G47620	AT1G23850	AT4G35580
						AT3G02520	AT4G18700	AT2G41720	AT4G11890	AT1G27300	AT4G28780	AT3G54120	AT5G50180	AT3G15820	AT4G35580	AT3G47620	AT5G19960	AT3G54826	AT5G22630	AT3G52050	AT4G10470	AT3G47620	AT4G02770	AT2G29350	AT2G29350
						AT2G13360	AT3G14415	AT3G02150	AT5G10270	AT3G23340	AT4G18630	AT3G22960	AT4G32440	AT1G47530	AT4G35580	AT2G21830	AT3G47620	AT3G10480	AT3G54826	AT1G69690	AT5G48385	AT1G69690	AT5G48385	AT5G08650	AT5G51110
						AT3G01180	AT3G09980	AT4G11240	AT5G13310	AT1G78020	AT3G29160	AT1G50280	AT5G57860	AT1G01260	AT5G13220	AT3G53630	AT4G02820	AT2G34750	AT3G12930	AT1G01140	AT4G28640	AT1G55490	AT3G22550	AT1G09100	AT1G45000
						AT3G01180	AT4G32190	AT2G04690	AT3G16310	AT2G44670	AT3G29160	AT3G12480	AT4G14540	AT3G50910	AT3G60600	AT1G27300	AT2G04900	AT1G14920	AT4G00980	AT1G55490	AT3G22550	AT2G45000	AT4G24700	AT2G04030	AT4G23050
						AT1G69850	AT3G60600	AT3G07310	AT5G24660	AT1G63970	AT2G36580	AT1G05410	AT1G49850	AT3G06430	AT3G22550	AT1G27300	AT4G35100	AT1G13520	AT3G51960	AT3G13720	AT3G50110	AT1G09330	AT4G30260	AT3G13520	AT4G35580
						AT4G32440	AT4G32570	AT1G01050	AT2G01760	AT5G22630	AT5G22630	AT4G31720	AT5G65540	AT1G53560	AT4G35580	AT2G42490	AT4G00980	AT2G05630	AT5G45900	AT2G45000	AT4G24700	AT1G48240	AT4G35580	AT3G52050	AT4G10470
						AT4G11890	AT5G20030	AT2G01760	AT2G23290	AT2G29490	AT4G11100	AT1G52870	AT3G60600	AT1G01910	AT3G45160	AT3G48150	AT4G36110	AT3G54826	AT5G51110	AT1G09330	AT4G30260	AT5G13810	AT5G30490	AT3G01180	AT3G47620
						AT3G16310	AT4G34640	AT4G35260	AT5G03290	AT1G07000	AT3G63080	AT3G60600	AT3G60600	AT3G21175	AT5G11270	AT4G19700	AT4G36110	AT3G48040	AT4G36910	AT1G48240	AT4G35580	AT2G41730	AT3G47620	AT3G47620	AT4G02770
						AT3G62260	AT5G11550	AT3G02150	AT4G35250	AT1G53800	AT3G50910	AT3G02150	AT5G09320	AT1G27300	AT2G44270	AT3G48150	AT5G17790	AT3G10260	AT5G01640	AT5G13810	AT5G30490	AT1G76760	AT2G41680	AT1G69690	AT5G48385
						AT1G56150	AT4G32570	AT1G03630	AT3G60600	AT1G01910	AT5G58650	AT3G60600	AT5G24290	AT5G03970	AT5G42190	AT3G50910	AT5G65683	AT3G10480	AT4G36290	AT1G76760	AT2G41680	AT1G34430	AT5G55220	AT1G55490	AT3G22550
						AT2G43640	AT3G49100	AT3G02150	AT3G10970	AT1G35160	AT4G03150	AT2G01760	AT5G37670	AT3G29160	AT4G10470	AT3G49810	AT4G27960	AT2G28550	AT5G60120	AT1G34430	AT5G55220	AT1G27300	AT4G28040	AT1G09330	AT4G30260
						AT3G16310	AT4G24310	AT5G47100	AT5G61530	AT2G20130	AT2G20130	AT1G09660	AT4G02770	AT1G14920	AT1G69810	AT3G07270	AT4G04890	AT5G13810	AT5G56600	AT1G27300	AT4G28040	AT1G27300	AT5G61340	AT1G48240	AT4G35580
						AT3G60600	AT4G24310	AT3G02150	AT5G38430	AT1G01260	AT1G30135	AT2G38490	AT4G13540	AT4G35580	AT5G63780	AT1G27300	AT1G64150	AT4G35580	AT5G11650	AT1G27300	AT5G61340	AT5G13810	AT5G58530	AT5G13810	AT5G30490
						AT1G68590	AT4G32190	AT2G19650	AT2G30880	AT1G09840	AT3G49810	AT2G30880	AT3G54120	AT1G13520	AT2G42490	AT3G15820	AT4G35580	AT1G23850	AT4G35580	AT5G13810	AT5G58530	AT4G35950	AT4G36910	AT2G41730	AT3G47620
						AT1G63120	AT3G16310	AT1G51600	AT3G29160	AT1G79040	AT3G50910	AT1G50300	AT3G02150	AT2G20130	AT3G54120	AT1G47530	AT4G35580	AT2G29350	AT2G29350	AT4G35950	AT4G36910	AT2G18876	AT3G02520	AT1G76760	AT2G41680
						AT1G48240	AT3G60600	AT3G17860	AT3G29160	AT1G54770	AT2G23290	AT3G16310	AT4G17340	AT1G13520	AT5G56630	AT1G01260	AT5G13220	AT5G08650	AT5G51110	AT2G18876	AT3G02520	AT1G69690	AT2G45010	AT1G34430	AT5G55220
						AT2G38330	AT5G47420	AT4G12080	AT4G17950	AT1G01090	AT5G50850	AT2G45850	AT3G02150	AT1G13520	AT2G20570	AT3G50910	AT3G60600	AT1G01010	AT2G33120	AT1G69690	AT2G45010	AT3G47620	AT5G19960	AT1G27300	AT4G28040
						AT1G05785	AT3G16310	AT3G02150	AT4G32190	AT1G69690	AT3G20080	AT2G18730	AT4G32190	AT1G27300	AT3G50920	AT3G06430	AT3G22550	AT2G04030	AT4G23050	AT3G53630	AT4G02820	AT2G21830	AT3G47620	AT1G27300	AT5G61340
						AT2G29330	AT5G06060	AT1G03680	AT5G14260	AT2G41680	AT2G41680	AT1G49850	AT2G23290	AT3G54120	AT5G07730	AT1G53560	AT4G35580	AT3G13520	AT4G35580	AT1G27300	AT2G04900	AT1G27300	AT2G04900	AT5G13810	AT5G58530
						AT3G22960	AT5G65683	AT3G14180	AT5G20920	AT1G10590	AT4G00980	AT1G09330	AT4G11220	AT1G27300	AT5G17630	AT1G01910	AT3G45160	AT3G52050	AT4G10470	AT1G27300	AT4G35100	AT1G27300	AT4G35100	AT4G35950	AT4G36910
						AT2G23290	AT5G65683	AT3G10140	AT5G24660	AT4G02770	AT5G37670	AT1G32380	AT1G51660	AT1G49850	AT3G48680	AT2G05840	AT3G27430	AT3G01180	AT3G47620	AT2G42490	AT4G00980	AT3G56320	AT4G03420	AT2G18876	AT3G02520
						AT3G44720	AT5G65683	AT1G53000	AT3G02150	AT1G10590	AT2G25000	AT2G21860	AT3G02150	AT1G19180	AT5G14260	AT1G06460	AT2G24860	AT3G47620	AT4G02770	AT3G56320	AT4G03420	AT3G48150	AT5G17790	AT1G69690	AT2G45010
						AT1G14920	AT3G16250	AT2G44080	AT3G60600	AT1G60010	AT1G68520	AT3G60600	AT3G63200	AT1G48260	AT5G55990	AT1G27300	AT2G44270	AT1G69690	AT5G48385	AT3G48150	AT4G36110	AT3G50910	AT5G65683	AT3G47620	AT5G19960
						AT2G23420	AT3G16250	AT3G02520	AT4G18700	AT1G60010	AT2G20570	AT4G27000	AT5G08330	AT1G13990	AT4G22240	AT3G29160	AT4G10470	AT1G55490	AT3G22550	AT4G19700	AT4G36110	AT3G49810	AT4G27960	AT2G21830	AT3G47620
						AT1G14920	AT3G05625	AT3G17860	AT5G60120	AT3G02520	AT4G38900	AT1G07840	AT5G61330	AT1G13520	AT4G29220	AT1G14920	AT1G69810	AT3G13720	AT3G50110	AT3G48150	AT5G17790	AT3G07270	AT4G04890	AT1G27300	AT2G04900
						AT5G09320	AT5G20280	AT3G02150	AT5G60120	AT1G69690	AT2G24860	AT1G69690	AT4G36110	AT3G01660	AT3G13720	AT1G28480	AT4G39940	AT1G09330	AT4G30260	AT3G50910	AT5G65683	AT5G19080	AT5G48385	AT1G27300	AT4G35100
						AT4G28640	AT5G09320	AT2G13360	AT3G14415	AT2G01760	AT4G29220	AT1G52770	AT3G07270	AT3G61310	AT4G22240	AT4G35580	AT5G63780	AT1G48240	AT4G35580	AT3G49810	AT4G27960	AT1G27300	AT1G64150	AT3G56320	AT4G03420
						AT3G10260	AT3G60600	AT3G46060	AT4G17720	AT4G15545	AT4G35110	AT1G14510	AT3G11200	AT4G19700	AT5G38640	AT1G13520	AT2G42490	AT5G13810	AT5G30490	AT3G07270	AT4G04890	AT1G47530	AT4G35580	AT3G48150	AT5G17790
						AT1G13030	AT4G04620	AT2G47450	AT3G02150	AT2G28550	AT5G60340	AT3G08780	AT5G03050	AT1G51950	AT3G06430	AT2G20130	AT3G54120	AT2G41730	AT3G47620	AT5G19080	AT5G48385	AT1G01260	AT5G13220	AT3G50910	AT5G65683
						AT2G24570	AT3G07780	AT1G52870	AT3G16310	AT2G42490	AT2G42490	AT1G60010	AT3G22960	AT3G06430	AT3G53630	AT1G13520	AT5G56630	AT1G76760	AT2G41680	AT1G27300	AT1G64150	AT3G50910	AT3G60600	AT3G49810	AT4G27960
						AT5G13080	AT5G20920	AT5G17790	AT5G24660	AT1G28480	AT5G06960	AT3G02150	AT5G22360	AT3G01370	AT3G48150	AT1G13520	AT2G20570	AT1G34430	AT5G55220	AT3G15820	AT4G35580	AT3G06430	AT3G22550	AT3G07270	AT4G04890
						AT1G02870	AT2G41680	AT3G01180	AT4G32190	AT1G69690	AT3G54850	AT5G09800	AT5G57210	AT3G48150	AT5G37550	AT3G54120	AT5G07730	AT1G27300	AT4G28040	AT1G47530	AT4G35580	AT1G53560	AT4G35580	AT5G19080	AT5G48385
						AT1G71230	AT2G33500	AT1G69850	AT3G60600	AT1G52510	AT1G62560	AT3G07780	AT5G37550	AT3G50910	AT5G17630	AT1G27300	AT5G17630	AT1G27300	AT5G61340	AT1G01260	AT5G13220	AT1G01910	AT3G45160	AT1G27300	AT1G64150
						AT3G07270	AT3G07270	AT2G25000	AT5G15450	AT3G52155	AT5G64920	AT3G10260	AT3G54120	AT1G51950	AT5G55220	AT1G49850	AT3G48680	AT5G13810	AT5G58530	AT3G50910	AT3G60600	AT2G05840	AT3G27430	AT1G47530	AT4G35580
						AT2G28550	AT3G06430	AT1G28360	AT5G24660	AT2G16740	AT4G08460	AT2G30880	AT4G32570	AT4G00430	AT4G24090	AT4G35580	AT5G12880	AT4G35950	AT4G36910	AT3G06430	AT3G22550	AT1G06460	AT2G24860	AT1G01260	AT5G13220
						AT3G06430	AT4G28640	AT4G11890	AT5G20030	AT2G13360	AT2G13360	AT4G32570	AT5G66250	AT2G34380	AT3G60600	AT1G19180	AT5G14260	AT2G18876	AT3G02520	AT1G53560	AT4G35580	AT3G21175	AT5G11270	AT3G50910	AT3G60600
						AT3G06430	AT4G11890	AT3G16310	AT4G34640	AT1G27300	AT1G75500	AT2G30880	AT5G01640	AT3G16250	AT3G48150	AT1G48260	AT5G55990	AT1G69690	AT2G45010	AT1G01910	AT3G45160	AT5G03970	AT5G42190	AT3G06430	AT3G22550
						AT2G41680	AT5G05190	AT1G61340	AT3G54190	AT5G19960	AT5G42820	AT1G63120	AT3G60600	AT4G00430	AT4G35100	AT2G42790	AT3G58750	AT3G47620	AT5G19960	AT2G05840	AT3G27430	AT3G29160	AT4G10470	AT1G53560	AT4G35580
						AT3G07550	AT5G42190	AT3G02150	AT5G11550	AT2G01760	AT5G19960	AT1G05860	AT2G23290	AT3G56320	AT4G16100	AT1G13990	AT4G22240	AT2G21830	AT3G47620	AT1G06460	AT2G24860	AT1G14920	AT1G69810	AT1G01910	AT3G45160
						AT1G51580	AT1G69690	AT3G02150	AT5G50180	AT2G01760	AT5G43280	AT1G49850	AT2G41680	AT3G04940	AT5G54390	AT1G13520	AT4G29220	AT3G53630	AT4G02820	AT3G21175	AT5G11270	AT4G35580	AT5G63780	AT2G05840	AT3G27430
						AT2G23290	AT3G01690	AT3G16310	AT4G24310	AT1G73500	AT3G01180	AT2G18876	AT2G18876	AT1G27300	AT5G17170	AT3G61310	AT4G22240	AT1G27300	AT2G04900	AT1G27300	AT2G44270	AT2G20130	AT3G54120	AT1G06460	AT2G24860
						AT1G21010	AT3G26030	AT3G60600	AT4G24310	AT5G55990	AT5G57630	AT5G24660	AT5G65683	AT1G22630	AT3G48150	AT4G19700	AT5G38640	AT1G27300	AT4G35100	AT5G03970	AT5G42190	AT1G13520	AT5G56630	AT3G21175	AT5G11270
						AT3G60600	AT5G43460	AT1G68590	AT4G32190	AT3G05280	AT4G30260	AT2G35500	AT3G02150	AT1G01510	AT5G65683	AT1G51950	AT3G06430	AT2G42490	AT4G00980	AT3G29160	AT4G10470	AT1G13520	AT2G20570	AT5G03970	AT5G42190
						AT3G44720	AT5G09680	AT1G63120	AT3G16310	AT3G56710	AT4G26640	AT3G50910	AT5G51010	AT5G04280	AT5G06770	AT3G06430	AT3G53630	AT3G56320	AT4G03420	AT1G14920	AT1G69810	AT3G54120	AT5G07730	AT3G29160	AT4G10470
						AT2G29310	AT2G29310	AT1G05860	AT5G24660	AT4G28640	AT5G01820	AT2G20570	AT4G04620	AT2G30960	AT3G07780	AT2G20130	AT5G05170	AT3G48150	AT5G17790	AT4G35580	AT5G63780	AT3G53990	AT3G53990	AT1G14920	AT1G69810
						AT3G58380	AT4G11100	AT1G48240	AT3G60600	AT2G19650	AT5G01820	AT1G63120	AT4G35580	AT3G07780	AT3G17668	AT3G01370	AT3G48150	AT3G50910	AT5G65683	AT2G20130	AT3G54120	AT1G27300	AT5G17630	AT1G28480	AT4G39940
						AT3G16310	AT3G20510	AT1G73500	AT3G02150	AT5G19960	AT5G19960	AT3G10260	AT5G07730	AT3G12620	AT4G36110	AT3G48150	AT5G37550	AT3G49810	AT4G27960	AT3G54120	AT5G07730	AT1G49850	AT3G48680	AT4G35580	AT5G63780
						AT3G20510	AT3G60600	AT2G19650	AT5G56220	AT1G30120	AT3G21140	AT1G27300	AT3G26085	AT1G01630	AT5G53180	AT3G50910	AT5G17630	AT3G07270	AT4G04890	AT1G27300	AT5G17630	AT4G35580	AT5G12880	AT2G20130	AT3G54120
						AT3G01370	AT5G20280	AT5G19960	AT5G56220	AT5G43280	AT5G65683	AT1G01260	AT1G19180	AT1G76760	AT2G28550	AT2G05630	AT5G65480	AT5G19080	AT5G48385	AT1G49850	AT3G48680	AT4G19700	AT4G31550	AT1G13520	AT5G56630
						AT3G16310	AT5G12880	AT1G05785	AT3G16310	AT5G19960	AT5G65683	AT3G54850	AT3G54850	AT2G28550	AT3G50960	AT1G51950	AT5G55220	AT1G27300	AT1G64150	AT4G35580	AT5G12880	AT1G19180	AT5G14260	AT1G13520	AT2G20570
						AT3G60600	AT5G12880	AT2G29330	AT5G06060	AT3G06980	AT5G19960	AT1G26660	AT1G26660	AT3G54120	AT4G11220	AT4G00430	AT4G24090	AT3G13310	AT3G48150	AT1G19180	AT5G14260	AT1G48260	AT5G55990	AT3G54120	AT5G07730
						AT3G01660	AT5G66480	AT2G23290	AT5G65683	AT5G23750	AT5G23750	AT1G27300	AT3G05280	AT3G48150	AT4G33690	AT2G34380	AT3G60600	AT1G47530	AT4G35580	AT1G48260	AT5G55990	AT2G42790	AT3G58750	AT1G27300	AT5G17630
						AT3G17668	AT3G44720	AT3G44720	AT5G65683	AT4G28640	AT5G65683	AT1G27300	AT1G48140	AT2G36960	AT3G17668	AT3G16250	AT3G48150	AT1G01260	AT5G13220	AT2G42790	AT3G58750	AT1G13990	AT4G22240	AT1G49850	AT3G48680
						AT3G16310	AT3G21690	AT1G14920	AT3G16250	AT1G28360	AT2G20570	AT1G77760	AT3G48150	AT1G01050	AT5G65683	AT4G00430	AT4G35100	AT3G50910	AT3G60600	AT1G13990	AT4G22240	AT1G13520	AT4G29220	AT4G35580	AT5G12880
						AT3G21690	AT3G60600	AT3G02150	AT3G16250	AT5G19960	AT5G19990	AT1G27300	AT4G17486	AT5G15840	AT5G65683	AT3G56320	AT4G16100	AT3G06430	AT3G22550	AT3G01660	AT3G13720	AT3G01660	AT3G13720	AT4G19700	AT4G31550
						AT2G42490	AT5G46570	AT3G60600	AT5G45300	AT3G50780	AT3G54900	AT1G27300	AT4G17340	AT1G45145	AT4G19700	AT3G20510	AT3G50910	AT1G53560	AT4G35580	AT3G61310	AT4G22240	AT3G61310	AT4G22240	AT1G19180	AT5G14260
						AT3G29035	AT4G39820	AT5G13080	AT5G20920	AT1G28360	AT5G60120	AT5G28020	AT5G54390	AT2G16740	AT5G19080	AT3G50440	AT4G37150	AT1G01910	AT3G45160	AT4G19700	AT5G38640	AT4G19700	AT5G38640	AT1G48260	AT5G55990
						AT1G71230	AT4G28190	AT3G02150	AT3G61920	AT2G01760	AT4G35110	AT5G41910	AT5G49450	AT2G16740	AT3G19950	AT1G28480	AT3G47620	AT2G05840	AT3G27430	AT3G06430	AT5G47370	AT3G06430	AT5G47370	AT2G42790	AT3G58750
						AT1G71230	AT5G38890	AT3G07270	AT3G07270	AT3G51660	AT5G64160	AT1G07000	AT1G29640	AT3G60600	AT5G46110	AT3G04940	AT5G54390	AT1G06460	AT2G24860	AT1G51950	AT3G06430	AT1G51950	AT3G06430	AT1G13990	AT4G22240
						AT1G01260	AT4G02770	AT3G06430	AT3G14180	AT2G01760	AT2G42490	AT1G67170	AT3G17860	AT1G75500	AT3G60600	AT1G27300	AT5G17170	AT3G21175	AT5G11270	AT3G06430	AT3G53630	AT2G20130	AT5G05170	AT1G13520	AT4G29220
								AT3G06430	AT3G17860	AT5G04280	AT5G04280	AT1G01260	AT1G51600	AT1G28250	AT3G60600	AT1G22630	AT3G48150	AT1G27300	AT2G44270	AT2G20130	AT5G05170	AT3G01370	AT3G48150	AT3G01660	AT3G13720
								AT3G06430	AT4G11890	AT4G33030	AT5G56350	AT3G15820	AT3G60600	AT3G17860	AT5G60340	AT1G01510	AT5G65683	AT5G03970	AT5G42190	AT3G01370	AT3G48150	AT3G48150	AT5G37550	AT3G61310	AT4G22240
								AT1G51580	AT1G69170	AT3G23030	AT4G28640	AT5G42190	AT5G43190	AT5G01640	AT5G12390	AT5G04280	AT5G06770	AT3G29160	AT4G10470	AT3G48150	AT5G37550	AT3G50910	AT5G17630	AT4G19700	AT5G38640
								AT2G45000	AT5G38640	AT2G42490	AT5G56220	AT1G30120	AT3G17860	AT3G06430	AT4G32570	AT2G30960	AT3G07780	AT1G14920	AT1G69810	AT3G50910	AT5G17630	AT2G05630	AT5G65480	AT3G06430	AT5G47370
								AT3G01690	AT3G14180	AT1G24764	AT1G24764	AT4G27600	AT4G32570	AT1G18660	AT3G17860	AT3G07780	AT3G17668	AT4G35580	AT5G63780	AT2G05630	AT5G65480	AT1G51950	AT5G55220	AT1G51950	AT3G06430
								AT2G23290	AT3G01690	AT2G37560	AT5G24660	AT3G50910	AT3G60360	AT1G76760	AT3G44720	AT2G05840	AT5G40580	AT1G13520	AT2G42490	AT1G51950	AT5G55220	AT4G00430	AT4G24090	AT2G20130	AT5G05170
								AT3G60600	AT5G43460	AT1G03130	AT5G37670	AT2G36990	AT3G50910	AT3G06430	AT4G00980	AT3G12620	AT4G36110	AT2G20130	AT3G54120	AT4G00430	AT4G24090	AT2G34380	AT3G60600	AT3G01370	AT3G48150
								AT2G29310	AT2G29310	AT1G03130	AT2G23290	AT1G27690	AT5G42940	AT1G20950	AT2G29480	AT1G01630	AT5G53180	AT1G13520	AT5G56630	AT2G34380	AT3G60600	AT3G16250	AT3G48150	AT3G48150	AT5G37550
								AT3G58380	AT4G11100	AT1G03130	AT3G02150	AT2G31200	AT5G09810	AT2G23290	AT3G06430	AT3G47620	AT5G25170	AT1G13520	AT2G20570	AT3G16250	AT3G48150	AT4G00430	AT4G35100	AT3G50910	AT5G17630
								AT3G16310	AT3G20510	AT1G25550	AT1G69690	AT1G01910	AT5G44020	AT1G53800	AT2G23290	AT1G76760	AT2G28550	AT1G27300	AT3G50920	AT4G00430	AT4G35100	AT3G56320	AT4G16100	AT2G05630	AT5G65480
								AT3G20510	AT3G60600	AT1G27300	AT3G50830	AT4G35580	AT5G02040	AT2G44130	AT5G42190	AT2G28550	AT3G50960	AT3G54120	AT5G07730	AT3G56320	AT4G16100	AT3G20510	AT3G50910	AT1G51950	AT5G55220
								AT3G01370	AT5G20280	AT3G25800	AT3G26020	AT4G35580	AT5G51010	AT1G53800	AT5G24660	AT3G54120	AT4G11220	AT3G53990	AT3G53990	AT3G20510	AT3G50910	AT3G50440	AT4G37150	AT4G00430	AT4G24090
								AT3G50920	AT5G66480	AT2G19650	AT5G47370	AT1G15080	AT1G15080	AT2G24860	AT3G02150	AT3G06430	AT3G47620	AT1G27300	AT5G17630	AT3G50440	AT4G37150	AT1G28480	AT3G47620	AT2G34380	AT3G60600
								AT3G50920	AT3G60600	AT2G36580	AT5G56350	AT4G30780	AT5G22360	AT2G29310	AT2G29320	AT1G76760	AT3G47620	AT1G49850	AT3G48680	AT3G04940	AT5G54390	AT3G04940	AT5G54390	AT3G16250	AT3G48150
								AT1G20770	AT5G03050	AT3G52560	AT5G38895	AT5G48230	AT5G48230	AT2G30880	AT4G00980	AT3G47620	AT3G56320	AT1G19180	AT5G14260	AT1G27300	AT5G17170	AT1G27300	AT5G17170	AT4G00430	AT4G35100
								AT3G01660	AT5G66480	AT2G35500	AT2G42490	AT1G70100	AT5G13810	AT1G09270	AT2G31410	AT1G18660	AT3G47620	AT1G48260	AT5G55990	AT1G22630	AT3G48150	AT1G22630	AT3G48150	AT3G56320	AT4G16100
								AT3G16310	AT3G21690	AT3G02150	AT3G54900	AT5G58310	AT5G58310	AT1G26930	AT5G42190	AT3G48150	AT4G33690	AT2G42790	AT3G58750	AT1G01510	AT5G65683	AT1G01510	AT5G65683	AT3G20510	AT3G50910
								AT3G21690	AT3G60600	AT1G09660	AT3G02150	AT4G38800	AT5G55990	AT3G60600	AT5G19875	AT2G36960	AT3G17668	AT1G13990	AT4G22240	AT5G04280	AT5G06770	AT2G30960	AT3G07780	AT3G50440	AT4G37150
								AT2G42490	AT5G46570	AT1G19000	AT5G08330	AT4G35580	AT4G39900	AT4G35580	AT5G04160	AT1G01050	AT5G65683	AT1G13520	AT4G29220	AT2G30960	AT3G07780	AT3G07780	AT3G17668	AT1G28480	AT3G47620
								AT3G16310	AT4G14950	AT1G03630	AT4G27440	AT4G35580	AT5G19570	AT1G21410	AT5G42190	AT5G15840	AT5G65683	AT3G01660	AT3G13720	AT3G07780	AT3G17668	AT2G05840	AT5G40580	AT3G04940	AT5G54390
								AT3G60600	AT4G14950	AT5G03430	AT5G03430	AT2G32580	AT4G35580	AT4G04620	AT5G65480	AT1G45145	AT4G19700	AT3G61310	AT4G22240	AT2G05840	AT5G40580	AT1G01630	AT5G53180	AT1G27300	AT5G17170
								AT1G71230	AT4G28190	AT1G15350	AT2G23070	AT3G10260	AT3G10260	AT3G60600	AT4G35080	AT3G60600	AT5G46110	AT4G19700	AT5G38640	AT3G12620	AT4G36110	AT1G76760	AT2G28550	AT1G22630	AT3G48150
								AT1G71230	AT5G38890	AT2G39100	AT5G24660	AT4G04640	AT5G44520	AT3G61310	AT4G12080	AT1G75500	AT3G60600	AT3G06430	AT5G47370	AT1G01630	AT5G53180	AT2G28550	AT3G50960	AT1G01510	AT5G65683
								AT1G01260	AT4G02770	AT2G39100	AT4G11890	AT4G29820	AT5G20250	AT2G30390	AT4G35580	AT2G25000	AT5G41520	AT1G51950	AT3G06430	AT1G76760	AT2G28550	AT3G54120	AT4G11220	AT2G30960	AT3G07780
										AT3G53180	AT3G54120	AT1G77760	AT5G56220	AT2G04900	AT4G35580	AT1G28250	AT3G60600	AT3G06430	AT3G53630	AT2G28550	AT3G50960	AT3G06430	AT3G47620	AT3G07780	AT3G17668
										AT1G19180	AT5G24660	AT1G10590	AT1G63970	AT1G09660	AT2G39100	AT2G47450	AT3G29035	AT2G20130	AT5G05170	AT3G54120	AT4G11220	AT1G76760	AT3G47620	AT2G05840	AT5G40580
										AT4G02770	AT5G24660	AT2G24580	AT5G16080	AT3G21690	AT4G35580	AT3G17860	AT5G60340	AT3G01370	AT3G48150	AT3G48150	AT4G33690	AT3G47620	AT3G56320	AT1G01630	AT5G53180
										AT2G23290	AT4G02770	AT1G79430	AT4G04890	AT4G02725	AT4G35580	AT5G01640	AT5G12390	AT3G48150	AT5G37550	AT2G36960	AT3G17668	AT1G18660	AT3G47620	AT3G47620	AT5G25170
										AT1G14920	AT1G70700	AT3G12830	AT4G33920	AT2G23290	AT5G49690	AT3G06430	AT4G32570	AT3G50910	AT5G17630	AT1G01050	AT5G65683	AT3G48150	AT4G33690	AT1G76760	AT2G28550
										AT1G22630	AT1G69690	AT5G27690	AT5G51010	AT1G07010	AT4G17030	AT1G18660	AT3G17860	AT2G05630	AT5G65480	AT5G15840	AT5G65683	AT2G36960	AT3G17668	AT2G28550	AT3G50960
										AT1G27300	AT2G31040	AT2G41680	AT3G04860	AT2G29320	AT2G29330	AT1G76760	AT3G44720	AT1G51950	AT5G55220	AT1G45145	AT4G19700	AT1G01050	AT5G65683	AT3G54120	AT4G11220
										AT2G31040	AT3G50910	AT1G03140	AT5G13810	AT3G13720	AT5G47310	AT3G06430	AT4G00980	AT4G00430	AT4G24090	AT2G16740	AT5G19080	AT5G15840	AT5G65683	AT3G06430	AT3G47620
										AT1G14920	AT2G36990	AT2G31200	AT3G12110	AT3G02150	AT4G17486	AT1G20950	AT2G29480	AT2G34380	AT3G60600	AT2G16740	AT3G19950	AT1G45145	AT4G19700	AT1G76760	AT3G47620
										AT2G20130	AT5G01430	AT3G49530	AT5G19570	AT2G45850	AT3G61310	AT2G23290	AT3G06430	AT3G16250	AT3G48150	AT3G60600	AT5G46110	AT2G16740	AT5G19080	AT3G47620	AT3G56320
										AT4G11220	AT5G01430	AT2G36900	AT4G35580	AT1G12860	AT3G27050	AT1G53800	AT2G23290	AT4G00430	AT4G35100	AT1G75500	AT3G60600	AT2G16740	AT3G19950	AT1G18660	AT3G47620
										AT1G75440	AT5G19080	AT3G51510	AT4G35580	AT1G59900	AT5G50850	AT1G53800	AT5G24660	AT3G56320	AT4G16100	AT2G25000	AT5G41520	AT3G60600	AT5G46110	AT3G48150	AT4G33690
										AT1G19310	AT2G16740	AT1G34000	AT1G69690	AT1G72030	AT2G23290	AT2G24860	AT3G02150	AT3G20510	AT3G50910	AT1G28250	AT3G60600	AT1G75500	AT3G60600	AT2G36960	AT3G17668
										AT2G16740	AT4G28270	AT1G25550	AT3G54190	AT1G48140	AT3G60600	AT2G29310	AT2G29320	AT3G50440	AT4G37150	AT2G47450	AT3G29035	AT1G28250	AT3G60600	AT1G01050	AT5G65683
										AT1G35210	AT1G68140	AT3G50910	AT3G51510	AT2G23290	AT3G60360	AT2G39450	AT3G63200	AT1G28480	AT3G47620	AT3G17860	AT5G60340	AT2G47450	AT3G29035	AT5G15840	AT5G65683
										AT2G25000	AT2G30950	AT4G16980	AT4G35580	AT2G01760	AT4G04330	AT2G30880	AT4G00980	AT3G04940	AT5G54390	AT5G01640	AT5G12390	AT3G17860	AT5G60340	AT1G45145	AT4G19700
										AT3G05640	AT4G28640	AT4G28640	AT5G04600	AT2G01760	AT3G14180	AT1G09270	AT2G31410	AT1G27300	AT5G17170	AT3G06430	AT4G32570	AT5G01640	AT5G12390	AT2G16740	AT5G19080
										AT1G30120	AT3G02150	AT5G13810	AT5G41910	AT1G32380	AT2G01760	AT4G35580	AT5G04160	AT1G22630	AT3G48150	AT1G18660	AT3G17860	AT3G06430	AT4G32570	AT2G16740	AT3G19950
										AT1G27300	AT1G79040	AT5G11550	AT5G13810	AT2G23290	AT5G11270	AT4G04620	AT5G65480	AT1G01510	AT5G65683	AT1G76760	AT3G44720	AT1G18660	AT3G17860	AT3G60600	AT5G46110
										AT1G79040	AT3G16310	AT5G19050	AT5G19050	AT3G29160	AT5G60120	AT3G60600	AT4G35080	AT5G04280	AT5G06770	AT3G06430	AT4G00980	AT1G76760	AT3G44720	AT1G75500	AT3G60600
										AT1G27300	AT3G60800	AT2G16740	AT3G60300	AT1G25470	AT3G29160	AT1G01910	AT5G52240	AT2G30960	AT3G07780	AT1G20950	AT2G29480	AT3G06430	AT4G00980	AT1G28250	AT3G60600
										AT1G01910	AT3G08950	AT1G78340	AT3G17410	AT2G23290	AT3G29160	AT4G26640	AT5G53360	AT3G07780	AT3G17668	AT2G23290	AT3G06430	AT1G20950	AT2G29480	AT2G47450	AT3G29035
										AT1G13030	AT2G06050	AT1G54770	AT3G50910	AT3G44720	AT5G22630	AT3G61310	AT4G12080	AT2G05840	AT5G40580	AT1G53800	AT2G23290	AT2G23290	AT3G06430	AT3G17860	AT5G60340
										AT3G60360	AT5G19960	AT2G21385	AT2G48120	AT2G18730	AT5G24660	AT2G30390	AT4G35580	AT1G01630	AT5G53180	AT2G44130	AT5G42190	AT1G53800	AT2G23290	AT5G01640	AT5G12390
										AT3G60360	AT5G24660	AT1G78100	AT4G35580	AT1G49850	AT5G24660	AT2G04900	AT4G35580	AT3G47620	AT5G25170	AT1G53800	AT5G24660	AT2G44130	AT5G42190	AT3G06430	AT4G32570
										AT1G28120	AT5G42990	AT1G72770	AT2G30880	AT4G00980	AT5G08410	AT1G09660	AT2G39100	AT1G76760	AT2G28550	AT2G24860	AT3G02150	AT1G53800	AT5G24660	AT1G18660	AT3G17860
										AT5G19080	AT5G42990	AT3G23340	AT4G18630	AT3G54120	AT5G50180	AT3G21690	AT4G35580	AT2G28550	AT3G50960	AT2G29310	AT2G29320	AT2G24860	AT3G02150	AT1G76760	AT3G44720
										AT4G02720	AT5G49400	AT3G02520	AT4G27900	AT2G24270	AT2G24270	AT4G02725	AT4G35580	AT3G54120	AT4G11220	AT2G39450	AT3G63200	AT2G29310	AT2G29320	AT3G06430	AT4G00980
										AT2G01760	AT4G31860	AT1G75400	AT3G48150	AT3G12480	AT4G14540	AT2G23290	AT5G49690	AT3G06430	AT3G47620	AT2G30880	AT4G00980	AT2G39450	AT3G63200	AT1G20950	AT2G29480
										AT1G79270	AT2G20570	AT2G38490	AT3G18680	AT1G05410	AT1G49850	AT1G07010	AT4G17030	AT1G76760	AT3G47620	AT1G26930	AT5G42190	AT2G30880	AT4G00980	AT2G23290	AT3G06430
										AT4G27350	AT4G35160	AT1G78020	AT3G29160	AT4G31720	AT5G65540	AT2G29320	AT2G29330	AT3G47620	AT3G56320	AT3G60600	AT5G19875	AT1G26930	AT5G42190	AT1G53800	AT2G23290
										AT4G00980	AT5G16080	AT2G44670	AT3G29160	AT4G32190	AT5G06960	AT3G02150	AT4G17486	AT1G18660	AT3G47620	AT4G35580	AT5G04160	AT3G29034	AT3G60600	AT2G44130	AT5G42190
										AT1G75950	AT5G03970	AT1G63970	AT2G36580	AT1G52870	AT3G60600	AT2G45850	AT3G61310	AT3G48150	AT4G33690	AT1G21410	AT5G42190	AT3G60600	AT5G19875	AT1G53800	AT5G24660
										AT1G61340	AT1G75950	AT5G22630	AT5G22630	AT3G60600	AT3G60600	AT1G12860	AT3G27050	AT2G36960	AT3G17668	AT4G04620	AT5G65480	AT4G35580	AT5G04160	AT2G24860	AT3G02150
										AT1G26930	AT1G75950	AT1G24050	AT4G26990	AT3G02150	AT5G09320	AT1G59900	AT5G50850	AT1G01050	AT5G65683	AT3G60600	AT4G35080	AT4G37790	AT5G47370	AT2G29310	AT2G29320
										AT2G38000	AT3G02150	AT2G29490	AT4G11100	AT3G60600	AT5G24290	AT1G72030	AT2G23290	AT5G15840	AT5G65683	AT4G26640	AT5G53360	AT1G21410	AT5G42190	AT2G39450	AT3G63200
										AT2G03120	AT3G16310	AT4G09830	AT4G09830	AT2G01760	AT5G37670	AT1G48140	AT3G60600	AT1G45145	AT4G19700	AT3G61310	AT4G12080	AT4G04620	AT5G65480	AT2G30880	AT4G00980
										AT2G45850	AT4G17950	AT1G53800	AT3G50910	AT1G09660	AT4G02770	AT3G60600	AT5G18150	AT2G16740	AT5G19080	AT2G30390	AT4G35580	AT3G60600	AT4G35080	AT1G26930	AT5G42190
										AT1G27300	AT1G33110	AT5G42190	AT5G46170	AT3G16310	AT4G35080	AT2G23290	AT3G60360	AT2G16740	AT3G19950	AT2G04900	AT4G35580	AT1G01910	AT5G52240	AT3G29034	AT3G60600
										AT1G01510	AT3G56680	AT2G36250	AT3G52750	AT3G54290	AT5G23310	AT2G01760	AT4G04330	AT3G60600	AT5G46110	AT1G09660	AT2G39100	AT4G26640	AT5G53360	AT3G60600	AT5G19875
										AT2G35830	AT2G35830	AT1G52770	AT3G07780	AT1G26460	AT4G35850	AT2G01760	AT3G14180	AT1G75500	AT3G60600	AT3G21690	AT4G35580	AT3G61310	AT4G12080	AT4G35580	AT5G04160
										AT3G09980	AT3G09980	AT1G35160	AT4G03150	AT2G38490	AT4G13540	AT1G32380	AT2G01760	AT2G25000	AT5G41520	AT2G23290	AT5G49690	AT2G30390	AT4G35580	AT4G37790	AT5G47370
										AT2G41720	AT4G11890	AT2G20130	AT2G20130	AT2G30880	AT3G54120	AT2G01760	AT3G49160	AT1G28250	AT3G60600	AT1G07010	AT4G17030	AT2G04900	AT4G35580	AT1G21410	AT5G42190
										AT4G11240	AT5G13310	AT1G01260	AT1G30135	AT1G01910	AT1G71950	AT4G37150	AT4G37150	AT2G47450	AT3G29035	AT2G29320	AT2G29330	AT1G09660	AT2G39100	AT4G04620	AT5G65480
										AT2G32580	AT3G16310	AT1G09840	AT3G49810	AT2G39800	AT5G23120	AT1G25470	AT3G29160	AT3G17860	AT5G60340	AT3G13720	AT5G47310	AT3G21690	AT4G35580	AT3G60600	AT4G35080
										AT1G27300	AT1G29390	AT3G60360	AT5G13810	AT1G50300	AT3G02150	AT2G23290	AT3G29160	AT5G01640	AT5G12390	AT3G02150	AT4G17486	AT4G02725	AT4G35580	AT1G01910	AT5G52240
										AT2G04690	AT3G16310	AT1G79040	AT3G50910	AT3G16310	AT4G17340	AT3G44720	AT5G22630	AT3G06430	AT4G32570	AT2G45850	AT3G61310	AT2G23290	AT5G49690	AT4G26640	AT5G53360
										AT1G05410	AT3G04860	AT1G14740	AT3G07780	AT2G45850	AT3G02150	AT2G18730	AT5G24660	AT1G18660	AT3G17860	AT1G12860	AT3G27050	AT1G07010	AT4G17030	AT3G61310	AT4G12080
										AT2G19650	AT3G04860	AT3G50830	AT4G35580	AT1G73720	AT3G02150	AT1G49850	AT5G24660	AT1G76760	AT3G44720	AT1G59900	AT5G50850	AT2G29320	AT2G29330	AT2G30390	AT4G35580
										AT3G07310	AT5G24660	AT5G18110	AT5G57870	AT2G18730	AT4G32190	AT4G00980	AT5G08410	AT3G06430	AT4G00980	AT1G72030	AT2G23290	AT3G13720	AT5G47310	AT2G04900	AT4G35580
										AT1G01050	AT2G01760	AT2G45770	AT3G48150	AT1G49850	AT2G23290	AT3G54120	AT5G50180	AT1G20950	AT2G29480	AT1G48140	AT3G60600	AT3G02150	AT4G17486	AT1G09660	AT2G39100
										AT2G01760	AT4G32570	AT1G54770	AT2G23290	AT1G03140	AT4G35110	AT3G22960	AT4G32440	AT2G23290	AT3G06430	AT3G60600	AT5G18150	AT2G45850	AT3G61310	AT3G21690	AT4G35580
										AT2G01760	AT2G23290	AT1G69690	AT3G20080	AT1G32380	AT1G51660	AT2G24270	AT2G24270	AT1G53800	AT2G23290	AT2G23290	AT3G60360	AT1G12860	AT3G27050	AT4G02725	AT4G35580
										AT4G35260	AT5G03290	AT1G27300	AT3G63200	AT2G21860	AT3G02150	AT3G17860	AT5G10270	AT2G44130	AT5G42190	AT2G01760	AT3G14180	AT1G59900	AT5G50850	AT2G23290	AT5G49690
										AT3G02150	AT4G35250	AT4G34190	AT4G35580	AT3G60600	AT3G63200	AT1G50280	AT5G57860	AT1G53800	AT5G24660	AT1G32380	AT2G01760	AT1G72030	AT2G23290	AT2G29320	AT2G29330
										AT1G06460	AT4G35250	AT2G41680	AT2G41680	AT4G27000	AT5G08330	AT3G12480	AT4G14540	AT2G24860	AT3G02150	AT2G01760	AT3G49160	AT1G48140	AT3G60600	AT3G13720	AT5G47310
										AT3G02150	AT3G10970	AT1G10590	AT4G00980	AT1G69690	AT4G36110	AT4G31720	AT5G65540	AT2G29310	AT2G29320	AT2G23290	AT5G11270	AT3G60600	AT5G18150	AT3G02150	AT4G17486
										AT4G13540	AT4G13540	AT4G02770	AT5G37670	AT1G52770	AT3G07270	AT4G32190	AT5G06960	AT2G39450	AT3G63200	AT4G37150	AT4G37150	AT2G01760	AT3G14180	AT2G45850	AT3G61310
										AT5G47100	AT5G61530	AT1G49850	AT4G10470	AT1G14510	AT3G11200	AT1G52870	AT3G60600	AT2G30880	AT4G00980	AT3G29160	AT5G60120	AT1G32380	AT2G01760	AT1G12860	AT3G27050
										AT1G05070	AT1G27300	AT1G10590	AT2G25000	AT3G08780	AT5G03050	AT3G60600	AT3G60600	AT1G09270	AT2G31410	AT1G25470	AT3G29160	AT2G01760	AT3G49160	AT1G72030	AT2G23290
										AT2G44050	AT5G01820	AT4G35580	AT5G12390	AT3G02150	AT5G22360	AT3G02150	AT5G09320	AT1G26930	AT5G42190	AT2G23290	AT3G29160	AT2G23290	AT5G11270	AT1G48140	AT3G60600
										AT3G02150	AT5G38430	AT2G38330	AT4G35580	AT1G71480	AT3G13720	AT3G60600	AT5G24290	AT3G60600	AT5G19875	AT3G44720	AT5G22630	AT4G37150	AT4G37150	AT3G60600	AT5G18150
										AT2G39930	AT5G38430	AT2G26975	AT4G35580	AT5G09800	AT5G57210	AT4G14430	AT4G14440	AT4G35580	AT5G04160	AT2G18730	AT5G24660	AT1G25470	AT3G29160	AT2G01760	AT3G14180
										AT1G79430	AT3G02150	AT1G60010	AT1G68520	AT3G07780	AT5G37550	AT2G01760	AT5G37670	AT4G37790	AT5G47370	AT1G49850	AT5G24660	AT2G23290	AT3G29160	AT1G32380	AT2G01760
										AT1G51600	AT3G29160	AT1G60010	AT2G20570	AT3G10260	AT3G54120	AT1G20630	AT5G67530	AT1G21410	AT5G42190	AT4G00980	AT5G08410	AT3G44720	AT5G22630	AT2G01760	AT3G49160
										AT3G17860	AT3G29160	AT1G27300	AT3G59530	AT2G30880	AT4G32570	AT1G09660	AT4G02770	AT4G04620	AT5G65480	AT3G54120	AT5G50180	AT2G18730	AT5G24660	AT2G23290	AT5G11270
										AT4G12080	AT4G17950	AT1G27300	AT5G12390	AT4G32570	AT5G66250	AT3G16310	AT4G35080	AT3G60600	AT4G35080	AT3G22960	AT4G32440	AT1G49850	AT5G24660	AT4G37150	AT4G37150
										AT1G03680	AT5G14260	AT3G02520	AT4G38900	AT2G30880	AT5G01640	AT3G54290	AT5G23310	AT1G01910	AT5G52240	AT1G24280	AT1G24280	AT4G00980	AT5G08410	AT1G25470	AT3G29160
										AT1G01510	AT5G15170	AT1G55910	AT4G35580	AT1G63120	AT3G60600	AT1G26460	AT4G35850	AT4G26640	AT5G53360	AT2G24270	AT2G24270	AT3G54120	AT5G50180	AT2G23290	AT3G29160
										AT1G76600	AT3G26030	AT1G69690	AT2G24860	AT1G05860	AT2G23290	AT4G37150	AT5G10300	AT3G61310	AT4G12080	AT3G17860	AT5G10270	AT3G22960	AT4G32440	AT3G44720	AT5G22630
										AT4G32570	AT5G48385	AT2G01760	AT4G29220	AT1G49850	AT2G41680	AT2G38490	AT4G13540	AT2G30390	AT4G35580	AT1G50280	AT5G57860	AT1G24280	AT1G24280	AT2G18730	AT5G24660
										AT1G53000	AT3G02150	AT2G28550	AT5G60340	AT2G18876	AT2G18876	AT2G30880	AT3G54120	AT2G04900	AT4G35580	AT3G12480	AT4G14540	AT2G24270	AT2G24270	AT1G49850	AT5G24660
										AT2G41680	AT3G02150	AT2G42490	AT2G42490	AT5G24660	AT5G65683	AT1G01910	AT1G71950	AT1G09660	AT2G39100	AT1G05410	AT1G49850	AT3G17860	AT5G10270	AT3G54120	AT5G50180
										AT1G11800	AT3G02150	AT1G29640	AT3G48150	AT2G35500	AT3G02150	AT2G39800	AT5G23120	AT3G21690	AT4G35580	AT4G31720	AT5G65540	AT1G50280	AT5G57860	AT3G22960	AT4G32440
										AT1G14330	AT3G54190	AT1G79040	AT4G35580	AT3G50910	AT5G51010	AT1G15720	AT4G32190	AT4G02725	AT4G35580	AT4G32190	AT5G06960	AT3G12480	AT4G14540	AT1G24280	AT1G24280
										AT3G02520	AT4G18700	AT1G69690	AT3G54850	AT4G04620	AT5G40690	AT1G50300	AT3G02150	AT2G23290	AT5G49690	AT1G52870	AT3G60600	AT1G05410	AT1G49850	AT2G24270	AT2G24270
										AT3G17860	AT5G60120	AT2G44100	AT4G35580	AT2G20570	AT4G04620	AT3G16310	AT4G17340	AT1G07010	AT4G17030	AT3G60600	AT3G60600	AT4G32190	AT5G06960	AT3G17860	AT5G10270
										AT3G02150	AT5G60120	AT2G04690	AT4G35580	AT1G63120	AT4G35580	AT2G45850	AT3G02150	AT2G29320	AT2G29330	AT3G02150	AT5G09320	AT1G52870	AT3G60600	AT1G50280	AT5G57860
										AT2G13360	AT3G14415	AT3G06190	AT5G13180	AT3G10260	AT5G07730	AT1G73720	AT3G02150	AT3G13720	AT5G47310	AT3G60600	AT5G24290	AT3G60600	AT3G60600	AT3G12480	AT4G14540
										AT2G47450	AT3G02150	AT4G27410	AT5G13180	AT1G27300	AT3G26085	AT2G18730	AT4G32190	AT3G02150	AT4G17486	AT4G14430	AT4G14440	AT3G02150	AT5G09320	AT1G05410	AT1G49850
										AT1G52870	AT3G16310	AT1G62520	AT5G41350	AT1G27300	AT4G35080	AT1G49850	AT2G23290	AT2G45850	AT3G61310	AT2G01760	AT5G37670	AT3G60600	AT5G24290	AT4G31720	AT5G65540
										AT5G17790	AT5G24660	AT2G38490	AT4G28640	AT3G07670	AT3G13720	AT1G09330	AT4G11220	AT1G12860	AT3G27050	AT1G20630	AT5G67530	AT4G14430	AT4G14440	AT4G32190	AT5G06960
										AT4G15560	AT4G15560	AT4G21705	AT5G20280	AT1G01260	AT1G19180	AT1G03140	AT4G35110	AT1G59900	AT5G50850	AT1G09660	AT4G02770	AT4G36680	AT5G24660	AT1G52870	AT3G60600
										AT1G17380	AT4G28910	AT1G69690	AT4G36750	AT3G54850	AT3G54850	AT1G32380	AT1G51660	AT1G72030	AT2G23290	AT3G16310	AT4G35080	AT1G09660	AT4G02770	AT3G60600	AT3G60600
										AT3G01180	AT3G09980	AT1G05070	AT4G35580	AT1G26660	AT1G26660	AT2G21860	AT3G02150	AT1G48140	AT3G60600	AT3G54290	AT5G23310	AT3G16310	AT4G35080	AT3G02150	AT5G09320
										AT2G25000	AT5G15450	AT4G35530	AT4G35580	AT3G13720	AT3G46060	AT3G60600	AT3G63200	AT3G60600	AT5G18150	AT1G26460	AT4G35850	AT3G54290	AT5G23310	AT3G60600	AT5G24290
										AT1G28360	AT5G24660	AT3G52155	AT5G64920	AT1G27300	AT3G05280	AT4G27000	AT5G08330	AT2G23290	AT3G60360	AT4G37150	AT5G10300	AT1G26460	AT4G35850	AT4G14430	AT4G14440
										AT4G32440	AT4G32570	AT1G75500	AT4G35580	AT1G27300	AT1G48140	AT1G07840	AT5G61330	AT2G01760	AT4G04330	AT2G38490	AT4G13540	AT4G37150	AT5G10300	AT2G01760	AT5G37670
										AT4G11890	AT5G20030	AT2G16740	AT4G08460	AT1G77760	AT3G48150	AT1G69690	AT4G36110	AT2G01760	AT3G14180	AT2G30880	AT3G54120	AT2G38490	AT4G13540	AT1G20630	AT5G67530
										AT3G16310	AT4G34640	AT3G10260	AT5G47200	AT1G27300	AT4G17486	AT1G14510	AT3G11200	AT1G32380	AT2G01760	AT5G13180	AT5G63790	AT2G30880	AT3G54120	AT4G36680	AT5G24660
										AT1G35210	AT5G14640	AT2G13360	AT2G13360	AT1G27300	AT4G17340	AT3G08780	AT5G03050	AT2G01760	AT3G49160	AT1G01910	AT1G71950	AT5G13180	AT5G63790	AT1G09660	AT4G02770
										AT1G61340	AT3G54190	AT1G70410	AT1G70410	AT1G33470	AT3G19860	AT1G60010	AT3G22960	AT2G23290	AT5G11270	AT2G39800	AT5G23120	AT1G01910	AT1G71950	AT3G16310	AT4G35080
										AT1G54770	AT5G24660	AT2G24290	AT4G35580	AT5G28020	AT5G54390	AT3G02150	AT5G22360	AT4G37150	AT4G37150	AT1G15720	AT4G32190	AT2G39800	AT5G23120	AT3G54290	AT5G23310
										AT3G02150	AT5G11550	AT3G46060	AT4G35580	AT5G41910	AT5G49450	AT5G09800	AT5G57210	AT3G29160	AT5G60120	AT1G50300	AT3G02150	AT1G15720	AT4G32190	AT1G26460	AT4G35850
										AT3G62260	AT5G11550	AT3G07350	AT3G48150	AT1G07000	AT1G29640	AT3G07780	AT5G37550	AT1G25470	AT3G29160	AT3G16310	AT4G17340	AT1G50300	AT3G02150	AT4G37150	AT5G10300
										AT3G02150	AT5G23120	AT1G27300	AT1G75500	AT1G67170	AT3G17860	AT2G30880	AT4G32570	AT2G23290	AT3G29160	AT2G45850	AT3G02150	AT3G16310	AT4G17340	AT2G30880	AT3G54120
										AT3G02150	AT5G50180	AT1G34430	AT2G01760	AT1G01260	AT1G51600	AT4G32570	AT5G66250	AT3G44720	AT5G22630	AT1G73720	AT3G02150	AT2G45850	AT3G02150	AT5G13180	AT5G63790
										AT1G56150	AT4G32570	AT3G05210	AT3G10480	AT3G15820	AT3G60600	AT2G30880	AT5G01640	AT2G18730	AT5G24660	AT2G18730	AT4G32190	AT1G73720	AT3G02150	AT1G01910	AT1G71950
										AT1G60010	AT4G35110	AT2G01760	AT5G43280	AT1G30120	AT3G17860	AT1G63120	AT3G60600	AT1G49850	AT5G24660	AT1G49850	AT2G23290	AT2G18730	AT4G32190	AT1G15720	AT4G32190
										AT1G27300	AT1G63120	AT1G73500	AT3G01180	AT4G27600	AT4G32570	AT1G49850	AT2G41680	AT4G00980	AT5G08410	AT1G09330	AT4G11220	AT1G49850	AT2G23290	AT1G50300	AT3G02150
										AT1G63120	AT3G16310	AT5G55990	AT5G57630	AT3G50910	AT3G60360	AT2G18876	AT2G18876	AT3G54120	AT5G50180	AT1G03140	AT4G35110	AT1G09330	AT4G11220	AT3G16310	AT4G17340
										AT1G05860	AT5G24660	AT1G27300	AT4G35580	AT2G36990	AT3G50910	AT5G24660	AT5G65683	AT3G22960	AT4G32440	AT1G32380	AT1G51660	AT1G03140	AT4G35110	AT2G45850	AT3G02150
										AT3G02150	AT4G32295	AT3G05280	AT4G30260	AT1G27690	AT5G42940	AT2G35500	AT3G02150	AT1G24280	AT1G24280	AT2G21860	AT3G02150	AT2G21860	AT3G02150	AT1G73720	AT3G02150
										AT1G73500	AT3G02150	AT3G56710	AT4G26640	AT5G39660	AT5G50580	AT1G72030	AT3G60630	AT2G24270	AT2G24270	AT3G60600	AT3G63200	AT3G60600	AT3G63200	AT2G18730	AT4G32190
										AT1G78340	AT2G29490	AT4G28640	AT5G01820	AT3G01500	AT5G67480	AT3G50910	AT5G51010	AT3G17860	AT5G10270	AT4G27000	AT5G08330	AT4G27000	AT5G08330	AT1G49850	AT2G23290
										AT2G19650	AT5G56220	AT2G19650	AT5G01820	AT2G31200	AT5G09810	AT4G04620	AT5G40690	AT1G50280	AT5G57860	AT1G69690	AT4G36110	AT1G52770	AT3G07270	AT1G09330	AT4G11220
										AT5G19960	AT5G56220	AT1G74940	AT3G29160	AT1G01910	AT5G44020	AT2G20570	AT4G04620	AT3G12480	AT4G14540	AT1G52770	AT3G07270	AT1G14510	AT3G11200	AT1G03140	AT4G35110
										AT1G63470	AT4G17950	AT1G30120	AT3G21140	AT1G35580	AT3G02520	AT1G63120	AT4G35580	AT1G05410	AT1G49850	AT1G14510	AT3G11200	AT3G08780	AT5G03050	AT1G32380	AT1G51660
										AT1G05785	AT3G16310	AT5G43280	AT5G65683	AT4G35580	AT5G02040	AT1G27300	AT3G26085	AT4G31720	AT5G65540	AT3G08780	AT5G03050	AT1G60010	AT3G22960	AT2G21860	AT3G02150
										AT2G29330	AT5G06060	AT5G23750	AT5G23750	AT4G35580	AT5G51010	AT1G27300	AT4G35080	AT4G32190	AT5G06960	AT1G60010	AT3G22960	AT3G02150	AT5G22360	AT3G60600	AT3G63200
										AT3G17860	AT4G17030	AT4G28640	AT5G65683	AT1G15080	AT1G15080	AT3G08690	AT3G49810	AT1G52870	AT3G60600	AT3G02150	AT5G22360	AT1G71480	AT3G13720	AT4G27000	AT5G08330
										AT1G67170	AT4G32570	AT1G28360	AT2G20570	AT4G30780	AT5G22360	AT3G08690	AT5G42940	AT3G60600	AT3G60600	AT1G71480	AT3G13720	AT5G09800	AT5G57210	AT3G08780	AT5G03050
										AT4G35110	AT5G65683	AT1G75400	AT3G22960	AT5G48230	AT5G48230	AT1G01260	AT1G19180	AT3G02150	AT5G09320	AT5G09800	AT5G57210	AT3G07780	AT5G37550	AT1G60010	AT3G22960
										AT2G23290	AT5G65683	AT1G16890	AT4G23450	AT3G13720	AT3G13720	AT3G54850	AT3G54850	AT3G60600	AT5G24290	AT3G07780	AT5G37550	AT3G10260	AT3G54120	AT3G02150	AT5G22360
										AT3G44720	AT5G65683	AT1G70410	AT3G54900	AT1G70100	AT5G13810	AT1G26660	AT1G26660	AT4G14430	AT4G14440	AT3G10260	AT3G54120	AT5G11270	AT5G63790	AT1G71480	AT3G13720
										AT1G14920	AT3G16250	AT2G20130	AT5G02040	AT5G58310	AT5G58310	AT3G49160	AT3G49160	AT2G01760	AT5G37670	AT5G11270	AT5G63790	AT2G30880	AT4G32570	AT5G09800	AT5G57210
										AT3G02150	AT3G16250	AT3G17930	AT4G35580	AT4G19840	AT4G19840	AT1G27300	AT1G48140	AT1G20630	AT5G67530	AT2G30880	AT4G32570	AT4G32570	AT5G66250	AT3G07780	AT5G37550
										AT1G14920	AT3G05625	AT1G27300	AT3G57280	AT3G13720	AT4G17486	AT1G77760	AT3G48150	AT1G09660	AT4G02770	AT4G32570	AT5G66250	AT2G30880	AT5G01640	AT3G10260	AT3G54120
										AT5G13080	AT5G20920	AT1G21460	AT4G35580	AT4G02280	AT4G02280	AT1G27300	AT4G17486	AT3G16310	AT4G35080	AT2G30880	AT5G01640	AT1G63120	AT3G60600	AT5G11270	AT5G63790
										AT3G02150	AT3G61920	AT1G15080	AT4G35580	AT2G47770	AT4G35580	AT1G27300	AT4G17340	AT3G54290	AT5G23310	AT1G63120	AT3G60600	AT1G05860	AT2G23290	AT2G30880	AT4G32570
										AT3G07270	AT3G07270	AT3G51660	AT5G64160	AT4G35580	AT5G19570	AT1G33470	AT3G19860	AT1G26460	AT4G35850	AT1G05860	AT2G23290	AT1G49850	AT2G41680	AT4G32570	AT5G66250
										AT2G28550	AT3G06430	AT1G15080	AT1G27300	AT2G32580	AT4G35580	AT5G28020	AT5G54390	AT4G37150	AT5G10300	AT1G49850	AT2G41680	AT2G18876	AT2G18876	AT2G30880	AT5G01640
										AT3G06430	AT4G28640	AT2G01760	AT2G42490	AT3G10260	AT3G10260	AT5G41910	AT5G49450	AT2G38490	AT4G13540	AT2G18876	AT2G18876	AT5G24660	AT5G65683	AT1G63120	AT3G60600
										AT3G06430	AT3G17860	AT4G33030	AT5G56350	AT4G22240	AT5G15090	AT1G07000	AT1G29640	AT2G30880	AT3G54120	AT5G24660	AT5G65683	AT2G35500	AT3G02150	AT1G49850	AT2G41680
										AT3G06430	AT4G11890	AT3G23030	AT4G28640	AT4G04640	AT5G44520	AT1G67170	AT3G17860	AT5G13180	AT5G63790	AT2G35500	AT3G02150	AT1G72030	AT3G60630	AT2G18876	AT2G18876
										AT1G69690	AT2G41730	AT2G42490	AT5G56220	AT4G29820	AT5G20250	AT1G01260	AT1G51600	AT1G01910	AT1G71950	AT1G72030	AT3G60630	AT3G50910	AT5G51010	AT5G24660	AT5G65683
										AT1G51580	AT1G69690	AT1G01620	AT4G24090	AT1G77760	AT5G56220	AT3G15820	AT3G60600	AT2G39800	AT5G23120	AT3G50910	AT5G51010	AT4G04620	AT5G40690	AT2G35500	AT3G02150
										AT2G45000	AT5G38640	AT1G52870	AT4G35580	AT1G10590	AT1G63970	AT1G30120	AT3G17860	AT1G15720	AT4G32190	AT2G20570	AT4G04620	AT2G20570	AT4G04620	AT1G72030	AT3G60630
										AT2G23290	AT3G01690	AT1G01010	AT3G10260	AT2G24580	AT5G16080	AT4G27600	AT4G32570	AT1G50300	AT3G02150	AT1G63120	AT4G35580	AT1G63120	AT4G35580	AT3G50910	AT5G51010
										AT1G21010	AT3G26030	AT2G37560	AT5G24660	AT1G79430	AT4G04890	AT3G50910	AT3G60360	AT3G16310	AT4G17340	AT3G10260	AT5G07730	AT3G10260	AT5G07730	AT4G04620	AT5G40690
										AT2G29310	AT2G29310	AT2G25810	AT4G35580	AT1G07860	AT1G27300	AT2G36990	AT3G50910	AT2G45850	AT3G02150	AT1G27300	AT4G35080	AT1G27300	AT4G35080	AT2G20570	AT4G04620
										AT3G58380	AT4G11100	AT1G03130	AT5G37670	AT3G12830	AT4G33920	AT5G39660	AT5G50580	AT1G73720	AT3G02150	AT2G40765	AT3G13720	AT2G40765	AT3G13720	AT1G63120	AT4G35580
										AT3G16310	AT3G20510	AT1G03130	AT2G23290	AT5G27690	AT5G51010	AT3G01500	AT5G67480	AT2G18730	AT4G32190	AT3G07670	AT3G13720	AT3G07670	AT3G13720	AT3G10260	AT5G07730
										AT3G01370	AT5G20280	AT1G03130	AT3G02150	AT1G23750	AT1G63970	AT2G31200	AT5G09810	AT1G49850	AT2G23290	AT3G08690	AT3G49810	AT3G08690	AT3G49810	AT1G27300	AT4G35080
										AT3G50920	AT5G66480	AT1G25550	AT1G69690	AT2G41680	AT3G04860	AT1G01910	AT5G44020	AT1G09330	AT4G11220	AT3G08690	AT5G42940	AT3G08690	AT5G42940	AT2G40765	AT3G13720
										AT4G02720	AT4G33690	AT1G51660	AT3G29090	AT1G07840	AT3G13720	AT1G35580	AT3G02520	AT1G03140	AT4G35110	AT1G01260	AT1G19180	AT1G01260	AT1G19180	AT3G07670	AT3G13720
										AT4G13540	AT4G33690	AT1G19010	AT4G32190	AT1G03140	AT5G13810	AT2G21380	AT2G35940	AT1G32380	AT1G51660	AT3G54850	AT3G54850	AT3G54850	AT3G54850	AT3G08690	AT3G49810
										AT4G33690	AT4G33690	AT3G22960	AT3G56130	AT2G31200	AT3G12110	AT4G35580	AT5G02040	AT2G21860	AT3G02150	AT1G26660	AT1G26660	AT1G26660	AT1G26660	AT3G08690	AT5G42940
										AT4G33690	AT5G12230	AT1G03140	AT4G32190	AT3G49530	AT5G19570	AT4G35580	AT5G51010	AT3G60600	AT3G63200	AT3G49160	AT3G49160	AT3G49160	AT3G49160	AT1G01260	AT1G19180
										AT1G13520	AT5G37670	AT3G60600	AT4G17340	AT2G36900	AT4G35580	AT1G15080	AT1G15080	AT4G27000	AT5G08330	AT3G13720	AT3G46060	AT3G13720	AT3G46060	AT3G54850	AT3G54850
										AT1G20770	AT1G24764	AT1G27300	AT3G50830	AT3G51510	AT4G35580	AT4G30780	AT5G22360	AT1G52770	AT3G07270	AT3G27350	AT5G13810	AT3G27350	AT5G13810	AT1G26660	AT1G26660
										AT1G20770	AT5G03050	AT3G25800	AT3G26020	AT1G34000	AT1G69690	AT5G48230	AT5G48230	AT1G14510	AT3G11200	AT1G27300	AT3G05280	AT1G27300	AT1G48140	AT3G49160	AT3G49160
										AT2G38830	AT4G21560	AT3G15360	AT3G48150	AT1G25550	AT3G54190	AT1G47290	AT4G35580	AT3G08780	AT5G03050	AT1G27300	AT1G48140	AT1G77760	AT3G48150	AT3G13720	AT3G46060
										AT3G01660	AT5G66480	AT2G36580	AT5G56350	AT3G50910	AT3G51510	AT1G70100	AT5G13810	AT1G60010	AT3G22960	AT1G77760	AT3G48150	AT1G27300	AT4G17486	AT3G27350	AT5G13810
										AT1G27300	AT2G25810	AT1G48520	AT4G15930	AT4G16980	AT4G35580	AT5G58310	AT5G58310	AT3G02150	AT5G22360	AT1G27300	AT4G17486	AT1G27300	AT4G17340	AT1G27300	AT3G05280
										AT3G16310	AT3G21690	AT2G35500	AT2G42490	AT4G28640	AT5G04600	AT4G19840	AT4G19840	AT1G71480	AT3G13720	AT1G27300	AT4G17340	AT1G33470	AT3G19860	AT1G27300	AT1G48140
										AT2G42490	AT5G46570	AT3G02150	AT3G54900	AT2G28550	AT4G32295	AT4G02280	AT4G02280	AT5G09800	AT5G57210	AT1G33470	AT3G19860	AT5G28020	AT5G54390	AT1G77760	AT3G48150
										AT3G16310	AT4G14950	AT1G09660	AT3G48150	AT4G28780	AT4G35580	AT2G47770	AT4G35580	AT3G07780	AT5G37550	AT5G28020	AT5G54390	AT5G41910	AT5G49450	AT1G27300	AT4G17486
										AT1G69810	AT2G25000	AT1G09660	AT3G02150	AT5G13810	AT5G41910	AT4G35580	AT4G39900	AT3G10260	AT3G54120	AT5G41910	AT5G49450	AT1G07000	AT1G29640	AT1G27300	AT4G17340
										AT1G69810	AT3G02150	AT3G60600	AT5G51010	AT5G11550	AT5G13810	AT4G35580	AT5G19570	AT5G11270	AT5G63790	AT1G07000	AT1G29640	AT1G01260	AT1G51600	AT1G33470	AT3G19860
										AT3G50910	AT5G17450	AT3G29575	AT4G10040	AT5G19050	AT5G19050	AT2G32580	AT4G35580	AT2G30880	AT4G32570	AT1G67170	AT3G17860	AT5G42190	AT5G43190	AT5G28020	AT5G54390
										AT1G17420	AT1G67800	AT1G19000	AT5G08330	AT4G34660	AT5G11550	AT5G61410	AT5G61410	AT4G32570	AT5G66250	AT1G01260	AT1G51600	AT1G30120	AT3G17860	AT5G41910	AT5G49450
										AT1G01260	AT4G02770	AT1G03630	AT4G27440	AT2G16740	AT3G60300	AT4G04640	AT5G44520	AT2G30880	AT5G01640	AT3G15820	AT3G60600	AT4G27600	AT4G32570	AT1G07000	AT1G29640
												AT5G03430	AT5G03430	AT1G78340	AT3G17410	AT4G29820	AT5G20250	AT1G63120	AT3G60600	AT5G42190	AT5G43190	AT2G36990	AT3G50910	AT1G01260	AT1G51600
												AT1G15350	AT2G23070	AT1G54770	AT3G50910	AT1G77760	AT5G56220	AT1G05860	AT2G23290	AT4G27600	AT4G32570	AT1G27690	AT5G42940	AT5G42190	AT5G43190
												AT2G39100	AT3G07780	AT1G27300	AT4G28780	AT1G10590	AT1G63970	AT1G49850	AT2G41680	AT3G50910	AT3G60360	AT3G01500	AT5G67480	AT1G30120	AT3G17860
												AT2G39100	AT5G24660	AT3G52560	AT5G41350	AT2G24580	AT5G16080	AT2G18876	AT2G18876	AT2G36990	AT3G50910	AT2G31200	AT5G09810	AT4G27600	AT4G32570
												AT2G39100	AT4G11890	AT2G21385	AT2G48120	AT1G79430	AT4G04890	AT5G24660	AT5G65683	AT1G27690	AT5G42940	AT1G01910	AT5G44020	AT2G36990	AT3G50910
												AT1G67430	AT3G07780	AT1G78100	AT4G35580	AT1G07860	AT1G27300	AT2G35500	AT3G02150	AT3G01500	AT5G67480	AT1G35580	AT3G02520	AT1G27690	AT5G42940
												AT4G35100	AT4G35580	AT1G72770	AT2G30880	AT3G12830	AT4G33920	AT1G72030	AT3G60630	AT2G31200	AT5G09810	AT2G21380	AT2G35940	AT5G39660	AT5G50580
												AT3G60600	AT4G35100	AT3G02520	AT4G27900	AT5G27690	AT5G51010	AT3G50910	AT5G51010	AT1G01910	AT5G44020	AT4G35580	AT5G02040	AT3G01500	AT5G67480
												AT3G53180	AT3G54120	AT3G07780	AT5G15840	AT1G23750	AT1G63970	AT4G04620	AT5G40690	AT1G35580	AT3G02520	AT4G35580	AT5G51010	AT2G31200	AT5G09810
												AT1G19180	AT5G24660	AT1G75400	AT3G48150	AT1G03140	AT5G13810	AT2G20570	AT4G04620	AT2G21380	AT2G35940	AT1G15080	AT1G15080	AT1G01910	AT5G44020
												AT4G02770	AT5G32440	AT2G38490	AT3G18680	AT5G11520	AT5G13810	AT1G63120	AT4G35580	AT4G35580	AT5G02040	AT4G30780	AT5G22360	AT1G35580	AT3G02520
												AT4G02770	AT5G24660	AT3G14180	AT3G29160	AT2G31200	AT3G12110	AT3G10260	AT5G07730	AT4G35580	AT5G51010	AT5G48230	AT5G48230	AT2G21380	AT2G35940
												AT2G23290	AT4G02770	AT1G78020	AT3G29160	AT1G30260	AT5G13810	AT1G27300	AT3G26085	AT1G15080	AT1G15080	AT1G47290	AT4G35580	AT4G35580	AT5G02040
												AT1G14920	AT1G70700	AT2G44670	AT3G29160	AT3G49530	AT5G19570	AT1G27300	AT4G35080	AT4G30780	AT5G22360	AT3G13720	AT3G13720	AT4G35580	AT5G51010
												AT2G42780	AT5G59140	AT1G63970	AT2G36580	AT2G36900	AT4G35580	AT2G40765	AT3G13720	AT5G48230	AT5G48230	AT1G70100	AT5G13810	AT1G15080	AT1G15080
												AT3G10260	AT5G61340	AT5G22630	AT5G22630	AT3G51510	AT4G35580	AT3G07670	AT3G13720	AT1G47290	AT4G35580	AT5G58310	AT5G58310	AT4G30780	AT5G22360
												AT3G60600	AT5G61340	AT1G24050	AT4G26990	AT1G34000	AT1G69690	AT3G08690	AT3G49810	AT3G13720	AT3G13720	AT3G13720	AT4G17486	AT5G48230	AT5G48230
												AT3G27560	AT5G17410	AT2G29490	AT4G11100	AT1G25550	AT3G54190	AT3G08690	AT5G42940	AT1G70100	AT5G13810	AT4G38800	AT5G55990	AT1G47290	AT4G35580
												AT1G22630	AT1G69690	AT4G09830	AT4G09830	AT3G50910	AT3G51510	AT1G01260	AT1G19180	AT5G58310	AT5G58310	AT4G02280	AT4G02280	AT3G13720	AT3G13720
												AT1G27300	AT2G31040	AT1G53800	AT3G50910	AT4G16980	AT4G35580	AT3G54850	AT3G54850	AT4G19840	AT4G19840	AT2G47770	AT4G35580	AT1G70100	AT5G13810
												AT2G31040	AT3G50910	AT5G42190	AT5G46170	AT4G28640	AT5G04600	AT1G26660	AT1G26660	AT3G13720	AT4G17486	AT4G35580	AT4G39900	AT5G58310	AT5G58310
												AT1G14920	AT2G36990	AT1G51950	AT3G23030	AT2G34420	AT3G47620	AT3G49160	AT3G49160	AT4G38800	AT5G55990	AT4G35580	AT5G19570	AT4G19840	AT4G19840
												AT1G07840	AT4G32190	AT2G36250	AT3G52750	AT2G28550	AT4G32295	AT3G13720	AT3G46060	AT4G02280	AT4G02280	AT2G32580	AT4G35580	AT3G13720	AT4G17486
												AT1G75440	AT5G19080	AT1G52770	AT3G07780	AT4G28780	AT4G35580	AT3G27350	AT5G13810	AT2G47770	AT4G35580	AT3G10260	AT3G10260	AT4G38800	AT5G55990
												AT2G16740	AT5G41350	AT4G28640	AT4G29080	AT5G13810	AT5G41910	AT1G27300	AT3G05280	AT4G35580	AT4G39900	AT5G61410	AT5G61410	AT4G02280	AT4G02280
												AT3G10260	AT4G01150	AT2G20130	AT2G20130	AT5G11550	AT5G13810	AT1G27300	AT1G48140	AT4G35580	AT5G19570	AT4G04640	AT5G44520	AT2G47770	AT4G35580
												AT2G41680	AT5G40440	AT1G13560	AT1G27300	AT5G19050	AT5G19050	AT1G77760	AT3G48150	AT2G32580	AT4G35580	AT4G29820	AT5G20250	AT4G35580	AT4G39900
												AT1G19450	AT4G35580	AT1G01260	AT1G30135	AT4G34660	AT5G11550	AT1G27300	AT4G17486	AT3G10260	AT3G10260	AT1G77760	AT5G56220	AT2G32580	AT4G35580
												AT1G35210	AT1G68140	AT1G09840	AT3G49810	AT1G78340	AT3G17410	AT1G27300	AT4G17340	AT5G61410	AT5G61410	AT1G10590	AT1G63970	AT3G10260	AT3G10260
												AT3G14410	AT3G60600	AT3G60360	AT5G13810	AT1G54770	AT3G50910	AT1G33470	AT3G19860	AT4G04640	AT5G44520	AT2G24580	AT5G16080	AT5G61410	AT5G61410
												AT2G25000	AT2G30950	AT1G79040	AT3G50910	AT1G27300	AT4G28780	AT5G28020	AT5G54390	AT1G77760	AT5G56220	AT1G07860	AT1G27300	AT4G04640	AT5G44520
												AT1G30120	AT3G02150	AT1G14740	AT3G07780	AT2G29350	AT5G06060	AT5G41910	AT5G49450	AT1G10590	AT1G63970	AT3G12830	AT4G33920	AT1G77760	AT5G56220
												AT3G48150	AT3G54850	AT2G21280	AT3G13720	AT3G52560	AT5G41350	AT1G07000	AT1G29640	AT2G24580	AT5G16080	AT5G27690	AT5G51010	AT1G10590	AT1G63970
												AT1G27300	AT1G79040	AT3G50830	AT4G35580	AT1G14920	AT3G51260	AT1G01260	AT1G51600	AT1G79430	AT4G04890	AT1G23750	AT1G63970	AT2G24580	AT5G16080
												AT1G79040	AT3G16310	AT1G07860	AT4G35580	AT2G29320	AT2G29350	AT5G42190	AT5G43190	AT1G07860	AT1G27300	AT2G41680	AT3G04860	AT1G79430	AT4G04890
												AT3G29090	AT3G29090	AT5G18110	AT5G57870	AT1G78100	AT4G35580	AT1G30120	AT3G17860	AT3G12830	AT4G33920	AT1G03140	AT5G13810	AT1G07860	AT1G27300
												AT1G27300	AT3G60800	AT2G45770	AT3G48150	AT1G72770	AT2G30880	AT4G27600	AT4G32570	AT5G27690	AT5G51010	AT5G11520	AT5G13810	AT3G12830	AT4G33920
												AT5G57860	AT5G59140	AT1G54770	AT2G23290	AT3G23340	AT4G18630	AT3G50910	AT3G60360	AT1G23750	AT1G63970	AT2G31200	AT3G12110	AT5G27690	AT5G51010
												AT1G01910	AT3G08950	AT1G71230	AT5G11550	AT3G02520	AT4G27900	AT2G36990	AT3G50910	AT2G41680	AT3G04860	AT3G49530	AT5G19570	AT1G23750	AT1G63970
												AT1G13030	AT2G06050	AT2G38140	AT4G19700	AT3G07780	AT5G15840	AT1G27690	AT5G42940	AT1G03140	AT5G13810	AT2G36900	AT4G35580	AT2G41680	AT3G04860
												AT3G57090	AT3G60600	AT1G01090	AT5G50850	AT1G75400	AT3G48150	AT5G39660	AT5G50580	AT5G11520	AT5G13810	AT3G51510	AT4G35580	AT1G03140	AT5G13810
												AT3G60360	AT5G24660	AT1G69690	AT3G20080	AT2G38490	AT3G18680	AT3G01500	AT5G67480	AT2G31200	AT3G12110	AT1G34000	AT1G69690	AT5G11520	AT5G13810
												AT5G19080	AT5G42990	AT1G27300	AT3G63200	AT3G14180	AT3G29160	AT2G31200	AT5G09810	AT3G49530	AT5G19570	AT1G25550	AT3G54190	AT2G31200	AT3G12110
												AT4G02720	AT5G49400	AT2G31200	AT3G53750	AT1G78020	AT3G29160	AT1G01910	AT5G44020	AT2G36900	AT4G35580	AT3G50910	AT3G51510	AT2G36900	AT4G35580
												AT3G08780	AT3G48150	AT4G34190	AT4G35580	AT2G44670	AT3G29160	AT1G35580	AT3G02520	AT3G51510	AT4G35580	AT4G16980	AT4G35580	AT3G51510	AT4G35580
												AT2G01760	AT4G31860	AT2G41680	AT2G41680	AT1G63970	AT2G36580	AT2G21380	AT2G35940	AT1G34000	AT1G69690	AT2G34420	AT3G47620	AT1G34000	AT1G69690
												AT1G79270	AT2G20570	AT2G38490	AT3G14180	AT5G22630	AT5G22630	AT4G35580	AT5G02040	AT1G25550	AT3G54190	AT2G28550	AT4G32295	AT1G25550	AT3G54190
												AT4G27350	AT4G35160	AT1G10590	AT4G00980	AT1G24050	AT4G26990	AT4G35580	AT5G51010	AT3G50910	AT3G51510	AT4G28780	AT4G35580	AT3G50910	AT3G51510
												AT4G00980	AT5G16080	AT3G61150	AT4G02770	AT2G29490	AT4G11100	AT1G15080	AT1G15080	AT4G16980	AT4G35580	AT5G13810	AT5G41910	AT4G16980	AT4G35580
												AT1G75950	AT5G03970	AT4G02770	AT5G37670	AT3G51960	AT4G32295	AT4G30780	AT5G22360	AT4G28640	AT5G04600	AT5G11550	AT5G13810	AT2G34420	AT3G47620
												AT1G61340	AT1G75950	AT1G49850	AT4G10470	AT4G17720	AT4G18800	AT5G48230	AT5G48230	AT2G28550	AT4G32295	AT5G19050	AT5G19050	AT2G28550	AT4G32295
												AT1G26930	AT1G75950	AT3G08780	AT3G14180	AT4G09830	AT4G09830	AT1G47290	AT4G35580	AT4G28780	AT4G35580	AT4G34660	AT5G11550	AT4G28780	AT4G35580
												AT4G26550	AT5G47200	AT1G22840	AT4G32190	AT1G53800	AT3G50910	AT3G13720	AT3G13720	AT5G13810	AT5G41910	AT2G16740	AT3G60300	AT5G13810	AT5G41910
												AT2G38000	AT3G02150	AT1G10590	AT2G25000	AT1G01910	AT5G58650	AT1G70100	AT5G13810	AT5G11550	AT5G13810	AT3G53670	AT4G11240	AT5G11550	AT5G13810
												AT2G03120	AT4G35580	AT4G35580	AT5G12390	AT3G60130	AT3G60600	AT5G58310	AT5G58310	AT5G19050	AT5G19050	AT1G27300	AT2G20920	AT5G19050	AT5G19050
												AT2G03120	AT3G16310	AT2G38330	AT4G35580	AT2G36250	AT3G52750	AT4G19840	AT4G19840	AT4G34660	AT5G11550	AT1G78340	AT3G17410	AT4G34660	AT5G11550
												AT2G03120	AT3G60600	AT2G26975	AT4G35580	AT3G16310	AT4G09580	AT3G13720	AT4G17486	AT2G16740	AT3G60300	AT1G54770	AT3G50910	AT2G16740	AT3G60300
												AT1G27300	AT1G33110	AT1G30840	AT4G35580	AT1G35160	AT4G03150	AT4G02280	AT4G02280	AT1G27300	AT2G20920	AT3G50910	AT3G63130	AT3G53670	AT4G11240
												AT1G01510	AT3G56680	AT1G60010	AT1G68520	AT4G28640	AT4G29080	AT2G47770	AT4G35580	AT1G78340	AT3G17410	AT1G27300	AT4G28780	AT1G27300	AT2G20920
												AT2G35830	AT2G35830	AT1G60010	AT2G20570	AT2G20130	AT2G20130	AT4G35580	AT4G39900	AT1G54770	AT3G50910	AT2G29350	AT5G06060	AT1G78340	AT3G17410
												AT3G28080	AT4G35580	AT1G27300	AT3G59530	AT1G13560	AT1G27300	AT4G35580	AT5G19570	AT1G27300	AT4G28780	AT3G52560	AT5G41350	AT1G54770	AT3G50910
												AT3G09980	AT3G09980	AT1G27300	AT5G12390	AT1G01260	AT1G30135	AT2G32580	AT4G35580	AT2G29350	AT5G06060	AT1G14920	AT3G51260	AT3G50910	AT3G63130
												AT2G41720	AT4G11890	AT3G02520	AT4G38900	AT1G09840	AT3G49810	AT3G10260	AT3G10260	AT3G52560	AT5G41350	AT2G29320	AT2G29350	AT1G27300	AT4G28780
												AT4G11240	AT5G13310	AT1G55910	AT4G35580	AT3G22960	AT5G20920	AT5G61410	AT5G61410	AT1G14920	AT3G51260	AT2G21385	AT2G48120	AT2G29350	AT5G06060
												AT2G32580	AT3G16310	AT1G69690	AT2G24860	AT3G60360	AT5G13810	AT4G22240	AT5G15090	AT2G29320	AT2G29350	AT1G78100	AT4G35580	AT3G52560	AT5G41350
												AT1G27300	AT1G29390	AT2G01760	AT4G29220	AT1G79040	AT3G50910	AT4G04640	AT5G44520	AT2G21385	AT2G48120	AT1G72770	AT2G30880	AT1G14920	AT3G51260
												AT3G22960	AT5G04600	AT1G18660	AT3G63000	AT1G14740	AT3G07780	AT1G77760	AT5G56220	AT1G78100	AT4G35580	AT3G23340	AT4G18630	AT2G29320	AT2G29350
												AT3G48150	AT4G03150	AT4G15545	AT4G35110	AT3G50830	AT4G35580	AT1G10590	AT1G63970	AT3G23340	AT4G18630	AT3G02520	AT4G27900	AT2G21385	AT2G48120
												AT2G04690	AT3G16310	AT2G28550	AT5G60340	AT1G07860	AT4G35580	AT2G24580	AT5G16080	AT3G02520	AT4G27900	AT3G07780	AT5G15840	AT1G78100	AT4G35580
												AT1G05410	AT3G04860	AT2G42490	AT2G42490	AT5G18110	AT5G57870	AT1G79430	AT4G04890	AT3G07780	AT5G15840	AT1G75400	AT3G48150	AT1G72770	AT2G30880
												AT3G04860	AT4G32190	AT1G29640	AT3G48150	AT1G54770	AT2G23290	AT1G07860	AT1G27300	AT1G75400	AT3G48150	AT2G38490	AT3G18680	AT3G02520	AT4G27900
												AT2G19650	AT3G04860	AT1G28480	AT5G06960	AT1G71230	AT5G11550	AT3G12830	AT4G33920	AT2G38490	AT3G18680	AT3G14180	AT3G29160	AT3G07780	AT5G15840
												AT3G07310	AT5G24660	AT1G79040	AT4G35580	AT2G38140	AT4G19700	AT5G27690	AT5G51010	AT3G14180	AT3G29160	AT3G14180	AT3G19120	AT1G75400	AT3G48150
												AT4G00980	AT5G08650	AT1G69690	AT3G54850	AT1G27300	AT3G63200	AT1G23750	AT1G63970	AT1G78020	AT3G29160	AT1G78020	AT3G29160	AT3G14180	AT3G29160
												AT4G11890	AT5G08650	AT2G44100	AT4G35580	AT3G09320	AT3G47620	AT2G41680	AT3G04860	AT2G44670	AT3G29160	AT2G44670	AT3G29160	AT3G14180	AT3G19120
												AT1G01050	AT2G01760	AT2G04690	AT4G35580	AT2G31200	AT3G53750	AT1G03140	AT5G13810	AT1G63970	AT2G36580	AT1G63970	AT2G36580	AT1G78020	AT3G29160
												AT2G01760	AT4G32570	AT2G30880	AT3G13720	AT4G34190	AT4G35580	AT5G11520	AT5G13810	AT5G22630	AT5G22630	AT5G22630	AT5G22630	AT2G44670	AT3G29160
												AT2G01760	AT2G23290	AT3G06190	AT5G13180	AT2G41680	AT2G41680	AT2G31200	AT3G12110	AT1G24050	AT4G26990	AT1G24050	AT4G26990	AT1G63970	AT2G36580
												AT4G35260	AT5G03290	AT4G27410	AT5G13180	AT2G38490	AT3G14180	AT3G49530	AT5G19570	AT2G29490	AT4G11100	AT2G29490	AT4G11100	AT5G22630	AT5G22630
												AT3G02150	AT4G35250	AT1G62520	AT5G41350	AT1G10590	AT4G00980	AT2G36900	AT4G35580	AT3G51960	AT4G32295	AT2G29360	AT5G06060	AT1G24050	AT4G26990
												AT1G06460	AT4G35250	AT2G38490	AT4G28640	AT3G61150	AT4G02770	AT3G51510	AT4G35580	AT4G17720	AT4G18800	AT3G51960	AT4G32295	AT2G29490	AT4G11100
												AT1G03630	AT3G60600	AT4G21705	AT5G20280	AT4G02770	AT5G37670	AT1G34000	AT1G69690	AT1G07000	AT3G63080	AT4G17720	AT4G18800	AT2G29360	AT5G06060
												AT1G24050	AT3G48150	AT1G05070	AT4G35580	AT1G49850	AT4G10470	AT1G25550	AT3G54190	AT4G09830	AT4G09830	AT1G07000	AT3G63080	AT3G51960	AT4G32295
												AT3G02150	AT3G10970	AT4G35530	AT4G35580	AT3G08780	AT3G14180	AT3G50910	AT3G51510	AT1G53800	AT3G50910	AT4G09830	AT4G09830	AT4G17720	AT4G18800
												AT4G13540	AT4G13540	AT3G52155	AT5G64920	AT1G22840	AT4G32190	AT4G16980	AT4G35580	AT5G42190	AT5G46170	AT1G53800	AT3G50910	AT1G07000	AT3G63080
												AT1G05070	AT1G27300	AT4G35580	AT5G01430	AT1G10590	AT2G25000	AT4G28640	AT5G04600	AT1G01910	AT5G58650	AT5G42190	AT5G46170	AT4G09830	AT4G09830
												AT1G27300	AT2G40765	AT1G75500	AT4G35580	AT1G65480	AT3G48150	AT2G34420	AT3G47620	AT1G51950	AT3G23030	AT1G01910	AT5G58650	AT1G53800	AT3G50910
												AT4G27960	AT5G42940	AT2G16740	AT4G08460	AT2G36930	AT3G49160	AT2G28550	AT4G32295	AT3G60130	AT3G60600	AT1G51950	AT3G23030	AT5G42190	AT5G46170
												AT2G44050	AT5G01820	AT1G01910	AT1G10510	AT4G35580	AT5G12390	AT4G28780	AT4G35580	AT2G36250	AT3G52750	AT3G60130	AT3G60600	AT3G60130	AT3G60600
												AT3G22960	AT5G01820	AT3G10260	AT5G47200	AT2G38330	AT4G35580	AT5G13810	AT5G41910	AT1G52770	AT3G07780	AT2G36250	AT3G52750	AT2G36250	AT3G52750
												AT3G02150	AT5G38430	AT2G13360	AT2G13360	AT2G26975	AT4G35580	AT5G11550	AT5G13810	AT3G16310	AT4G09580	AT1G52770	AT3G07780	AT3G16310	AT4G09580
												AT2G39930	AT5G38430	AT1G70410	AT1G70410	AT1G60010	AT1G73870	AT5G19050	AT5G19050	AT1G35160	AT4G03150	AT3G16310	AT4G09580	AT2G29350	AT2G29360
												AT1G71970	AT3G48150	AT1G13560	AT4G35580	AT1G30840	AT4G35580	AT4G34660	AT5G11550	AT4G28640	AT4G29080	AT2G29350	AT2G29360	AT1G35160	AT4G03150
												AT1G79430	AT5G66770	AT2G24290	AT4G35580	AT1G60010	AT1G68520	AT2G16740	AT3G60300	AT2G20130	AT2G20130	AT1G35160	AT4G03150	AT4G28640	AT4G29080
												AT1G79430	AT3G02150	AT3G46060	AT4G35580	AT1G60010	AT2G20570	AT1G78340	AT3G17410	AT1G01260	AT1G30135	AT4G28640	AT4G29080	AT2G20130	AT2G20130
												AT3G29035	AT5G13180	AT3G07350	AT3G48150	AT1G27300	AT3G59530	AT1G54770	AT3G50910	AT1G09840	AT3G49810	AT2G20130	AT2G20130	AT1G13560	AT1G27300
												AT2G19650	AT2G30880	AT1G27300	AT1G75500	AT1G27300	AT5G12390	AT1G27300	AT4G28780	AT3G22960	AT5G20920	AT1G13560	AT1G27300	AT1G15720	AT4G39820
												AT1G51600	AT3G29160	AT1G34430	AT2G01760	AT3G02520	AT4G38900	AT2G29350	AT5G06060	AT3G60360	AT5G13810	AT1G15720	AT4G39820	AT1G01260	AT1G30135
												AT3G17860	AT3G29160	AT4G35780	AT5G64550	AT3G22960	AT5G14660	AT3G52560	AT5G41350	AT1G79040	AT3G50910	AT1G01260	AT1G30135	AT1G09840	AT3G49810
												AT4G32190	AT4G32570	AT5G19960	AT5G42820	AT1G55910	AT4G35580	AT2G29320	AT2G29350	AT1G14740	AT3G07780	AT1G09840	AT3G49810	AT3G22960	AT5G20920
												AT3G02150	AT4G32190	AT2G01760	AT5G19960	AT1G69690	AT2G24860	AT2G21385	AT2G48120	AT2G21280	AT3G13720	AT3G22960	AT5G20920	AT1G79040	AT3G50910
												AT3G07780	AT5G14260	AT2G01760	AT5G43280	AT2G01760	AT4G29220	AT1G78100	AT4G35580	AT3G50830	AT4G35580	AT1G79040	AT3G50910	AT1G14740	AT3G07780
												AT1G03680	AT5G14260	AT3G55460	AT5G42820	AT1G18660	AT3G63000	AT1G72770	AT2G30880	AT1G07860	AT4G35580	AT1G14740	AT3G07780	AT2G21280	AT3G13720
												AT1G01510	AT5G15170	AT1G73500	AT3G01180	AT4G15545	AT4G35110	AT3G02520	AT4G27900	AT1G54770	AT2G23290	AT2G21280	AT3G13720	AT3G50830	AT4G35580
												AT3G02150	AT3G45640	AT5G55990	AT5G57630	AT2G28550	AT5G60340	AT1G14740	AT4G24240	AT1G71230	AT5G11550	AT1G07860	AT4G35580	AT1G07860	AT4G35580
												AT4G32570	AT5G48385	AT1G27300	AT4G35580	AT2G42490	AT2G42490	AT3G07780	AT5G15840	AT2G38140	AT4G19700	AT1G54770	AT2G23290	AT5G18110	AT5G57870
												AT3G10140	AT5G24660	AT1G49850	AT5G19960	AT1G29640	AT3G48150	AT1G75400	AT3G48150	AT1G01090	AT5G50850	AT1G71230	AT5G11550	AT1G54770	AT2G23290
												AT1G53000	AT3G02150	AT3G05280	AT4G30260	AT1G28480	AT5G06960	AT2G38490	AT3G18680	AT1G69690	AT3G20080	AT2G38140	AT4G19700	AT1G71230	AT5G11550
												AT2G41680	AT3G02150	AT4G28640	AT5G01820	AT1G79040	AT4G35580	AT3G14180	AT3G29160	AT1G27300	AT3G63200	AT1G01090	AT5G50850	AT2G38140	AT4G19700
												AT1G11800	AT3G02150	AT2G19650	AT5G01820	AT1G69690	AT3G54850	AT1G78020	AT3G29160	AT2G31200	AT3G53750	AT1G69690	AT3G20080	AT1G01090	AT5G50850
												AT2G44080	AT3G60600	AT2G19650	AT5G63130	AT2G44100	AT4G35580	AT2G44670	AT3G29160	AT4G34190	AT4G35580	AT1G27300	AT3G63200	AT1G69690	AT3G20080
												AT4G35580	AT5G17170	AT1G74940	AT3G29160	AT2G04690	AT4G35580	AT1G63970	AT2G36580	AT2G41680	AT2G41680	AT3G09320	AT3G47620	AT1G27300	AT3G63200
												AT3G16310	AT3G63200	AT5G19960	AT5G19960	AT1G29195	AT3G47620	AT5G22630	AT5G22630	AT2G38490	AT3G14180	AT2G31200	AT3G53750	AT3G09320	AT3G47620
												AT3G02150	AT4G16760	AT1G30120	AT3G21140	AT3G06190	AT5G13180	AT2G29490	AT4G11100	AT1G10590	AT4G00980	AT4G34190	AT4G35580	AT2G31200	AT3G53750
												AT3G02520	AT4G18700	AT5G43280	AT5G65683	AT4G27410	AT5G13180	AT2G29360	AT5G06060	AT4G02770	AT5G37670	AT2G41680	AT2G41680	AT4G34190	AT4G35580
												AT2G44970	AT5G24660	AT5G19960	AT5G65683	AT1G62520	AT5G41350	AT3G51960	AT4G32295	AT1G49850	AT4G10470	AT2G38490	AT3G14180	AT2G41680	AT2G41680
												AT2G13360	AT3G14415	AT3G06980	AT5G19960	AT2G38490	AT4G28640	AT4G09830	AT4G09830	AT3G08780	AT3G14180	AT1G10590	AT4G00980	AT1G10590	AT4G00980
												AT4G25570	AT4G35580	AT5G23750	AT5G23750	AT1G52510	AT1G62560	AT1G53800	AT3G50910	AT1G22840	AT4G32190	AT3G61150	AT4G02770	AT4G02770	AT5G37670
												AT2G47450	AT3G02150	AT4G28640	AT5G65683	AT1G69690	AT4G36750	AT5G42190	AT5G46170	AT1G10590	AT2G25000	AT1G49850	AT4G10470	AT1G49850	AT4G10470
												AT1G52870	AT3G16310	AT1G28360	AT2G20570	AT1G05070	AT4G35580	AT1G01910	AT5G58650	AT1G65480	AT3G48150	AT3G08780	AT3G14180	AT3G08780	AT3G14180
												AT5G17790	AT5G24660	AT5G19960	AT5G19990	AT1G77380	AT4G35580	AT1G51950	AT3G23030	AT2G36930	AT3G49160	AT1G22840	AT4G32190	AT1G22840	AT4G32190
												AT4G15560	AT4G15560	AT1G16890	AT4G23450	AT4G35530	AT4G35580	AT3G60130	AT3G60600	AT4G35580	AT5G12390	AT1G10590	AT2G25000	AT1G65480	AT3G48150
												AT1G17380	AT4G28910	AT3G50780	AT3G54900	AT2G03430	AT5G58290	AT2G36250	AT3G52750	AT2G38330	AT4G35580	AT1G65480	AT3G48150	AT4G35580	AT5G12390
												AT3G01180	AT5G13810	AT1G70410	AT3G54900	AT3G52155	AT5G64920	AT1G52770	AT3G07780	AT2G26975	AT4G35580	AT4G35580	AT5G12390	AT2G38330	AT4G35580
												AT3G01180	AT3G09980	AT2G20130	AT5G02040	AT4G35580	AT5G01430	AT3G16310	AT4G09580	AT1G60010	AT1G73870	AT2G38330	AT4G35580	AT2G26975	AT4G35580
												AT3G01180	AT4G32190	AT3G17930	AT4G35580	AT1G75500	AT4G35580	AT2G29350	AT2G29360	AT1G30840	AT4G35580	AT2G26975	AT4G35580	AT1G60010	AT1G73870
												AT1G69850	AT3G60600	AT1G28360	AT5G60120	AT1G01910	AT1G10510	AT1G35160	AT4G03150	AT1G60010	AT1G68520	AT1G60010	AT1G73870	AT1G30840	AT4G35580
												AT1G28360	AT5G24660	AT2G01760	AT4G35110	AT2G13360	AT2G13360	AT4G28640	AT4G29080	AT1G60010	AT2G20570	AT1G30840	AT4G35580	AT1G60010	AT1G68520
												AT1G47530	AT3G60600	AT1G21460	AT4G35580	AT1G70410	AT1G70410	AT2G20130	AT2G20130	AT1G27300	AT3G59530	AT1G60010	AT1G68520	AT1G60010	AT2G20570
												AT4G32440	AT4G32570	AT1G15080	AT4G35580	AT1G13560	AT4G35580	AT1G13560	AT1G27300	AT1G27300	AT5G12390	AT1G60010	AT2G20570	AT1G27300	AT3G59530
												AT4G11890	AT5G20030	AT3G51660	AT5G64160	AT2G24290	AT4G35580	AT1G15720	AT4G39820	AT3G02520	AT4G38900	AT1G27300	AT3G59530	AT1G27300	AT5G12390
												AT2G20570	AT2G21830	AT1G15080	AT1G27300	AT3G46060	AT4G35580	AT1G01260	AT1G30135	AT3G22960	AT5G14660	AT1G27300	AT5G12390	AT3G02520	AT4G38900
												AT3G16310	AT4G34640	AT2G01760	AT2G42490	AT3G07350	AT3G48150	AT1G09840	AT3G49810	AT1G55910	AT4G35580	AT3G02520	AT4G38900	AT3G22960	AT5G14660
												AT1G61340	AT3G54190	AT5G04280	AT5G04280	AT1G27300	AT1G75500	AT3G22960	AT5G20920	AT1G69690	AT2G24860	AT3G22960	AT5G14660	AT1G55910	AT4G35580
												AT1G61340	AT3G48150	AT4G33030	AT5G56350	AT1G34430	AT2G01760	AT3G60360	AT5G13810	AT2G01760	AT4G29220	AT1G55910	AT4G35580	AT1G69690	AT2G24860
												AT1G61340	AT5G42190	AT3G23030	AT4G28640	AT4G35780	AT5G64550	AT1G79040	AT3G50910	AT1G18660	AT3G63000	AT1G69690	AT2G24860	AT2G01760	AT4G29220
												AT1G54770	AT3G48150	AT2G42490	AT5G56220	AT5G19960	AT5G42820	AT1G14740	AT3G07780	AT4G15545	AT4G35110	AT2G01760	AT4G29220	AT1G18660	AT3G63000
												AT1G54770	AT5G24660	AT1G01620	AT4G24090	AT2G01760	AT5G19960	AT2G21280	AT3G13720	AT2G28550	AT5G60340	AT1G18660	AT3G63000	AT4G15545	AT4G35110
												AT3G48150	AT5G48500	AT1G52870	AT4G35580	AT3G55460	AT5G42820	AT3G50830	AT4G35580	AT2G42490	AT2G42490	AT4G15545	AT4G35110	AT2G28550	AT5G60340
												AT3G02150	AT5G11550	AT1G24764	AT1G24764	AT1G73500	AT3G01180	AT1G07860	AT4G35580	AT1G29640	AT3G48150	AT2G28550	AT5G60340	AT1G29640	AT3G48150
												AT1G70410	AT5G23120	AT1G01010	AT3G10260	AT5G55990	AT5G57630	AT5G18110	AT5G57870	AT1G28480	AT5G06960	AT1G29640	AT3G48150	AT1G28480	AT5G06960
												AT3G02150	AT5G23120	AT2G37560	AT5G24660	AT1G27300	AT4G35580	AT2G45770	AT3G48150	AT1G79040	AT4G35580	AT1G28480	AT5G06960	AT1G79040	AT4G35580
												AT4G35580	AT5G07960	AT2G25810	AT4G35580	AT2G24180	AT4G35580	AT1G54770	AT2G23290	AT1G69690	AT3G54850	AT1G79040	AT4G35580	AT1G69690	AT3G54850
												AT1G49850	AT3G48150	AT1G03130	AT4G19700	AT1G49850	AT5G19960	AT1G71230	AT5G11550	AT2G44100	AT4G35580	AT1G69690	AT3G54850	AT2G44100	AT4G35580
												AT1G49850	AT2G19650	AT1G03130	AT5G37670	AT3G56710	AT4G26640	AT2G38140	AT4G19700	AT2G04690	AT4G35580	AT2G04690	AT4G35580	AT2G04690	AT4G35580
												AT3G02150	AT5G50180	AT1G03130	AT2G23290	AT4G28640	AT5G01820	AT1G01090	AT5G50850	AT2G30880	AT3G13720	AT1G29195	AT3G47620	AT1G29195	AT3G47620
												AT1G56150	AT4G32570	AT1G03130	AT3G02150	AT2G19650	AT5G01820	AT1G69690	AT3G20080	AT3G06190	AT5G13180	AT1G54320	AT3G47620	AT1G54320	AT3G47620
												AT2G43640	AT3G49100	AT1G25550	AT1G69690	AT2G19650	AT5G63130	AT1G27300	AT3G63200	AT4G27410	AT5G13180	AT2G30880	AT3G13720	AT2G30880	AT3G13720
												AT1G16250	AT5G42190	AT1G51660	AT3G29090	AT1G74940	AT3G29160	AT3G09320	AT3G47620	AT1G62520	AT5G41350	AT3G06190	AT5G13180	AT3G06190	AT5G13180
												AT1G15080	AT3G16310	AT1G51660	AT1G71230	AT5G19960	AT5G19960	AT2G31200	AT3G53750	AT2G38490	AT4G28640	AT4G27410	AT5G13180	AT4G27410	AT5G13180
												AT1G68590	AT4G32190	AT1G45145	AT1G70410	AT1G30120	AT3G21140	AT4G34190	AT4G35580	AT1G52510	AT1G62560	AT1G62520	AT5G41350	AT1G62520	AT5G41350
												AT1G27300	AT1G63120	AT1G19010	AT4G32190	AT5G19960	AT5G65683	AT2G41680	AT2G41680	AT4G21705	AT5G20280	AT2G38490	AT4G28640	AT1G52510	AT1G62560
												AT1G63120	AT3G16310	AT1G03140	AT4G32190	AT3G06980	AT5G19960	AT2G38490	AT3G14180	AT1G69690	AT4G36750	AT1G52510	AT1G62560	AT1G69690	AT4G36750
												AT1G05860	AT5G24660	AT1G55270	AT2G23420	AT5G23750	AT5G23750	AT1G10590	AT4G00980	AT1G05070	AT4G35580	AT1G69690	AT4G36750	AT1G05070	AT4G35580
												AT1G07000	AT5G57910	AT3G60600	AT4G17340	AT4G28640	AT5G65683	AT3G61150	AT4G02770	AT1G77380	AT4G35580	AT1G05070	AT4G35580	AT1G77380	AT4G35580
												AT4G32190	AT5G57910	AT1G27300	AT3G50830	AT1G28360	AT2G20570	AT4G02770	AT5G37670	AT4G35530	AT4G35580	AT1G77380	AT4G35580	AT4G35530	AT4G35580
												AT1G48240	AT3G60600	AT3G15360	AT3G48150	AT2G43060	AT4G36540	AT1G49850	AT4G10470	AT2G03430	AT5G58290	AT4G35530	AT4G35580	AT2G03430	AT5G58290
												AT1G73500	AT3G02150	AT5G13810	AT5G63310	AT5G19960	AT5G19990	AT3G08780	AT3G14180	AT3G52155	AT5G64920	AT2G03430	AT5G58290	AT4G35580	AT5G01430
												AT1G06390	AT3G11150	AT1G16890	AT1G28120	AT1G75400	AT3G22960	AT1G22840	AT4G32190	AT4G35580	AT5G01430	AT3G52155	AT5G64920	AT1G75500	AT4G35580
												AT1G78340	AT2G29490	AT2G36580	AT5G56350	AT1G16890	AT4G23450	AT1G10590	AT2G25000	AT1G75500	AT4G35580	AT4G35580	AT5G01430	AT2G16740	AT4G08460
												AT1G28250	AT3G16310	AT3G52560	AT4G23450	AT3G50780	AT3G54900	AT1G65480	AT3G48150	AT2G16740	AT4G08460	AT1G75500	AT4G35580	AT1G01910	AT1G10510
												AT2G19650	AT5G56220	AT3G52560	AT5G38895	AT1G70410	AT3G54900	AT2G36930	AT3G49160	AT1G01910	AT1G10510	AT2G16740	AT4G08460	AT3G10260	AT5G47200
												AT2G38330	AT5G47420	AT1G03900	AT1G79270	AT2G20130	AT5G02040	AT4G35580	AT5G12390	AT3G10260	AT5G47200	AT1G01910	AT1G10510	AT2G13360	AT2G13360
												AT1G72030	AT3G48150	AT1G03900	AT2G23290	AT3G17930	AT4G35580	AT2G38330	AT4G35580	AT2G13360	AT2G13360	AT3G10260	AT5G47200	AT1G70410	AT1G70410
												AT1G27300	AT5G18150	AT4G19700	AT5G08330	AT2G01760	AT4G35110	AT2G26975	AT4G35580	AT1G70410	AT1G70410	AT2G13360	AT2G13360	AT1G13560	AT4G35580
												AT1G05785	AT3G16310	AT1G48520	AT4G15930	AT1G21460	AT4G35580	AT1G30840	AT4G35580	AT2G24290	AT4G35580	AT1G70410	AT1G70410	AT2G24290	AT4G35580
												AT2G29330	AT5G06060	AT2G35500	AT2G42490	AT1G15080	AT4G35580	AT1G60010	AT1G68520	AT3G46060	AT4G35580	AT1G13560	AT4G35580	AT3G46060	AT4G35580
												AT1G67170	AT4G32570	AT3G02150	AT3G54900	AT3G51660	AT5G64160	AT1G60010	AT2G20570	AT3G07350	AT3G48150	AT2G24290	AT4G35580	AT3G07350	AT3G48150
												AT1G67170	AT5G04170	AT1G09660	AT3G48150	AT1G15080	AT1G27300	AT1G27300	AT3G59530	AT1G27300	AT1G75500	AT3G46060	AT4G35580	AT1G27300	AT1G75500
												AT1G77210	AT4G35580	AT1G09660	AT3G02150	AT2G41060	AT3G56860	AT1G27300	AT5G12390	AT1G34430	AT2G01760	AT3G07350	AT3G48150	AT1G34430	AT2G01760
												AT3G22960	AT5G65683	AT3G60600	AT5G51010	AT2G01760	AT2G42490	AT3G02520	AT4G38900	AT4G35780	AT5G64550	AT1G27300	AT1G75500	AT4G35780	AT5G64550
												AT2G23290	AT5G65683	AT3G29575	AT4G10040	AT5G04280	AT5G04280	AT3G22960	AT4G24240	AT3G05210	AT3G10480	AT1G34430	AT2G01760	AT3G05210	AT3G10480
												AT3G44720	AT5G65683	AT2G47770	AT3G60600	AT4G33030	AT5G56350	AT3G22960	AT5G14660	AT5G19960	AT5G42820	AT4G35780	AT5G64550	AT5G19960	AT5G42820
												AT3G02150	AT5G47310	AT1G19000	AT5G08330	AT2G42490	AT5G56220	AT1G55910	AT4G35580	AT2G01760	AT5G19960	AT3G05210	AT3G10480	AT2G46550	AT4G09460
												AT1G14920	AT3G16250	AT1G03630	AT4G27440	AT1G52870	AT4G35580	AT1G69690	AT2G24860	AT3G55460	AT5G42820	AT5G19960	AT5G42820	AT2G01760	AT5G19960
												AT3G02150	AT3G16250	AT5G03430	AT5G03430	AT1G24764	AT1G24764	AT2G01760	AT4G29220	AT1G73500	AT3G01180	AT2G46550	AT4G09460	AT2G01760	AT5G43280
												AT1G14920	AT3G05625	AT2G23070	AT3G14180	AT2G37560	AT5G24660	AT1G18660	AT3G63000	AT5G55990	AT5G57630	AT2G01760	AT5G19960	AT3G55460	AT5G42820
												AT5G09320	AT5G20280	AT1G15350	AT2G23070	AT2G25810	AT4G35580	AT4G15545	AT4G35110	AT1G27300	AT4G35580	AT2G01760	AT5G43280	AT1G73500	AT3G01180
												AT5G09320	AT5G64780	AT4G28040	AT4G35580	AT3G04730	AT4G28640	AT2G28550	AT5G60340	AT1G49850	AT5G19960	AT3G55460	AT5G42820	AT2G46550	AT5G01820
												AT4G28640	AT5G09320	AT2G39100	AT3G07780	AT1G03130	AT4G19700	AT2G42490	AT2G42490	AT3G05280	AT4G30260	AT2G38490	AT2G46550	AT5G55990	AT5G57630
												AT1G18800	AT5G09320	AT2G39100	AT5G24660	AT1G03130	AT5G37670	AT1G29640	AT3G48150	AT3G56710	AT4G26640	AT2G31040	AT2G46550	AT1G27300	AT4G35580
												AT3G10260	AT3G60600	AT2G39100	AT4G11890	AT1G03130	AT2G23290	AT1G28480	AT5G06960	AT4G28640	AT5G01820	AT1G73500	AT3G01180	AT2G24180	AT4G35580
												AT3G60600	AT5G45300	AT4G35100	AT4G35580	AT1G03130	AT3G02150	AT1G79040	AT4G35580	AT2G19650	AT5G01820	AT2G46550	AT5G01820	AT2G45920	AT2G46550
												AT1G13030	AT4G04620	AT3G60600	AT4G35100	AT1G25550	AT1G69690	AT1G69690	AT3G54850	AT2G19650	AT5G63130	AT5G55990	AT5G57630	AT1G49850	AT5G19960
												AT1G02870	AT2G41680	AT3G53180	AT3G54120	AT1G51660	AT3G29090	AT2G44100	AT4G35580	AT1G74940	AT3G29160	AT1G27300	AT4G35580	AT3G05280	AT4G30260
												AT3G07270	AT3G07270	AT3G02150	AT4G34740	AT1G51660	AT1G71230	AT2G04690	AT4G35580	AT5G19960	AT5G19960	AT2G24180	AT4G35580	AT2G46550	AT5G40930
												AT1G18660	AT1G18660	AT1G19180	AT5G24660	AT1G45145	AT1G70410	AT1G29195	AT3G47620	AT5G19960	AT5G65683	AT2G45920	AT2G46550	AT3G56710	AT4G26640
												AT2G28550	AT3G06430	AT4G02770	AT5G32440	AT1G19010	AT4G32190	AT1G54320	AT3G47620	AT3G06980	AT5G19960	AT1G49850	AT5G19960	AT4G28640	AT5G01820
												AT3G06430	AT4G28640	AT4G02770	AT5G24660	AT3G22960	AT3G56130	AT2G30880	AT3G13720	AT5G23750	AT5G23750	AT2G46550	AT5G40930	AT2G19650	AT5G01820
												AT3G06430	AT3G17860	AT2G23290	AT4G02770	AT1G03140	AT4G32190	AT3G06190	AT5G13180	AT4G28640	AT5G65683	AT3G56710	AT4G26640	AT2G19650	AT5G63130
												AT3G06430	AT4G11890	AT1G73030	AT4G26750	AT4G21620	AT4G35580	AT4G27410	AT5G13180	AT1G28360	AT2G20570	AT4G28640	AT5G01820	AT1G74940	AT3G29160
												AT1G69690	AT2G41730	AT1G14920	AT1G70700	AT3G60600	AT4G17340	AT1G62520	AT5G41350	AT2G43060	AT4G36540	AT2G19650	AT5G01820	AT5G19960	AT5G19960
												AT3G07550	AT5G42190	AT1G71230	AT3G20420	AT1G27300	AT3G50830	AT2G38490	AT4G28640	AT5G19960	AT5G19990	AT2G19650	AT5G63130	AT1G30120	AT3G21140
												AT1G51580	AT1G69690	AT2G42780	AT5G59140	AT3G25800	AT3G26020	AT1G52510	AT1G62560	AT1G75400	AT3G22960	AT1G74940	AT3G29160	AT5G43280	AT5G65683
												AT1G51580	AT1G69170	AT3G10260	AT5G61340	AT3G15360	AT3G48150	AT4G21705	AT5G20280	AT1G16890	AT4G23450	AT5G19960	AT5G19960	AT5G19960	AT5G65683
												AT2G45000	AT5G38640	AT3G60600	AT5G61340	AT5G13810	AT5G63310	AT1G69690	AT4G36750	AT3G50780	AT3G54900	AT1G30120	AT3G21140	AT1G12650	AT2G46550
												AT3G48150	AT5G38640	AT4G22220	AT4G35110	AT1G16890	AT1G28120	AT1G05070	AT4G35580	AT1G70410	AT3G54900	AT5G43280	AT5G65683	AT3G06980	AT5G19960
												AT2G23290	AT3G01690	AT3G27560	AT5G17410	AT2G36580	AT5G56350	AT1G77380	AT4G35580	AT2G20130	AT5G02040	AT5G19960	AT5G65683	AT5G23750	AT5G23750
												AT4G00370	AT4G35580	AT1G22630	AT1G69690	AT3G52560	AT4G23450	AT4G35530	AT4G35580	AT3G17930	AT4G35580	AT1G12650	AT2G46550	AT4G28640	AT5G65683
												AT3G60600	AT5G43460	AT1G27300	AT2G31040	AT3G52560	AT5G38895	AT2G03430	AT5G58290	AT1G27300	AT3G57280	AT3G06980	AT5G19960	AT1G28360	AT2G20570
												AT5G09680	AT5G22630	AT2G31040	AT3G50910	AT1G03900	AT1G79270	AT4G35580	AT5G01430	AT1G28360	AT5G60120	AT5G23750	AT5G23750	AT2G43060	AT4G36540
												AT3G44720	AT5G09680	AT1G14920	AT2G36990	AT1G03900	AT2G23290	AT1G75500	AT4G35580	AT2G01760	AT4G35110	AT4G28640	AT5G65683	AT5G19960	AT5G19990
												AT2G29310	AT2G29310	AT1G07840	AT4G32190	AT4G19700	AT5G08330	AT2G16740	AT4G08460	AT1G21460	AT4G35580	AT1G28360	AT2G20570	AT1G75400	AT3G22960
												AT3G58380	AT4G11100	AT2G20130	AT5G01430	AT1G48520	AT4G15930	AT1G01910	AT1G10510	AT1G15080	AT4G35580	AT2G43060	AT4G36540	AT1G16890	AT4G23450
												AT3G16310	AT3G20510	AT4G11220	AT5G01430	AT2G35500	AT2G42490	AT3G10260	AT5G47200	AT3G51660	AT5G64160	AT5G19960	AT5G19990	AT3G50780	AT3G54900
												AT3G20510	AT3G60600	AT1G75440	AT5G19080	AT3G02150	AT3G54900	AT2G13360	AT2G13360	AT1G15080	AT1G27300	AT1G75400	AT3G22960	AT1G70410	AT3G54900
												AT3G01370	AT5G20280	AT1G19310	AT2G16740	AT1G09660	AT3G48150	AT1G70410	AT1G70410	AT2G41060	AT3G56860	AT1G16890	AT4G23450	AT2G20130	AT5G02040
												AT3G50920	AT4G35580	AT2G16740	AT5G41350	AT1G09660	AT3G02150	AT1G13560	AT4G35580	AT2G01760	AT2G42490	AT3G50780	AT3G54900	AT3G17930	AT4G35580
												AT3G50920	AT5G66480	AT2G16740	AT4G28270	AT3G60600	AT5G51010	AT2G24290	AT4G35580	AT5G04280	AT5G04280	AT1G70410	AT3G54900	AT1G27300	AT3G57280
												AT3G50920	AT3G60600	AT3G53260	AT3G59940	AT2G39450	AT5G51010	AT3G46060	AT4G35580	AT4G33030	AT5G56350	AT2G20130	AT5G02040	AT2G01760	AT4G35110
												AT4G02720	AT4G33690	AT2G17880	AT3G48150	AT3G29575	AT4G10040	AT3G07350	AT3G48150	AT3G23030	AT4G28640	AT3G17930	AT4G35580	AT1G21460	AT4G35580
												AT4G13540	AT4G33690	AT3G10260	AT4G01150	AT2G47770	AT3G60600	AT1G27300	AT1G75500	AT2G42490	AT5G56220	AT1G27300	AT3G57280	AT1G15080	AT4G35580
												AT4G33690	AT4G33690	AT2G41680	AT4G34120	AT1G03630	AT4G27440	AT1G34430	AT2G01760	AT1G01620	AT4G24090	AT2G01760	AT4G35110	AT3G51660	AT5G64160
												AT4G33690	AT5G12230	AT2G41680	AT5G40440	AT5G03430	AT5G03430	AT4G35780	AT5G64550	AT1G52870	AT4G35580	AT1G21460	AT4G35580	AT1G15080	AT1G27300
												AT1G20770	AT5G03050	AT1G19450	AT4G35580	AT2G23070	AT3G14180	AT3G05210	AT3G10480	AT1G24764	AT1G24764	AT1G15080	AT4G35580	AT2G41060	AT3G56860
												AT3G01660	AT5G66480	AT1G71230	AT4G00710	AT1G15350	AT2G23070	AT5G19960	AT5G42820	AT1G01010	AT3G10260	AT3G51660	AT5G64160	AT4G33030	AT5G56350
												AT1G27300	AT2G25810	AT1G35210	AT1G68140	AT4G28040	AT4G35580	AT2G46550	AT4G09460	AT2G37560	AT5G24660	AT1G15080	AT1G27300	AT1G01620	AT4G24090
												AT3G17668	AT3G48150	AT3G14410	AT3G60600	AT2G39100	AT3G07780	AT2G01760	AT5G19960	AT2G25810	AT4G35580	AT3G23030	AT4G28640	AT1G52870	AT4G35580
												AT3G17668	AT3G44720	AT3G05640	AT4G28640	AT2G39100	AT5G24660	AT3G55460	AT5G42820	AT3G04730	AT4G28640	AT1G01620	AT4G24090	AT1G24764	AT1G24764
												AT3G16310	AT5G56020	AT1G30120	AT3G02150	AT2G39100	AT4G11890	AT2G38490	AT2G46550	AT1G03130	AT4G19700	AT1G52870	AT4G35580	AT2G37560	AT5G24660
												AT3G60600	AT5G56020	AT3G24740	AT3G48150	AT1G67430	AT3G07780	AT2G31040	AT2G46550	AT1G03130	AT5G37670	AT1G24764	AT1G24764	AT2G25810	AT4G35580
												AT3G16310	AT3G21690	AT3G48150	AT3G54850	AT4G35100	AT4G35580	AT1G73500	AT3G01180	AT1G03130	AT2G23290	AT2G37560	AT5G24660	AT3G04730	AT4G28640
												AT3G21690	AT3G60600	AT1G27300	AT1G79040	AT3G60600	AT4G35100	AT2G46550	AT5G01820	AT1G03130	AT3G02150	AT2G25810	AT4G35580	AT1G03130	AT4G19700
												AT2G42490	AT5G46570	AT1G79040	AT3G16310	AT1G19180	AT5G24660	AT5G55990	AT5G57630	AT1G25550	AT1G69690	AT3G04730	AT4G28640	AT1G03130	AT5G37670
												AT3G16310	AT4G14950	AT3G29090	AT3G29090	AT2G29310	AT2G29350	AT1G27300	AT4G35580	AT1G51660	AT3G29090	AT1G03130	AT4G19700	AT1G03130	AT2G23290
												AT3G60600	AT4G14950	AT1G27300	AT3G60800	AT4G02770	AT5G32440	AT2G45920	AT2G46550	AT1G51660	AT1G71230	AT1G03130	AT2G23290	AT1G03130	AT3G02150
												AT3G29035	AT4G39820	AT1G01910	AT3G08950	AT4G02770	AT5G24660	AT1G49850	AT5G19960	AT1G45145	AT1G70410	AT1G03130	AT3G02150	AT1G25550	AT1G69690
												AT1G34430	AT2G45920	AT1G13030	AT2G06050	AT2G23290	AT4G02770	AT3G05280	AT4G30260	AT1G19010	AT4G32190	AT1G25550	AT1G69690	AT1G51660	AT3G29090
												AT1G09270	AT3G25882	AT3G02150	AT3G13440	AT1G14920	AT1G70700	AT2G46550	AT5G40930	AT3G22960	AT3G56130	AT1G45145	AT1G70410	AT1G51660	AT1G71230
												AT1G19680	AT3G22960	AT3G57090	AT3G60600	AT3G20420	AT3G47620	AT3G56710	AT4G26640	AT1G03140	AT4G32190	AT1G19010	AT4G32190	AT1G45145	AT1G70410
												AT3G50910	AT5G17450	AT3G60360	AT5G19960	AT1G71230	AT3G20420	AT4G28640	AT5G01820	AT1G55270	AT2G23420	AT1G03140	AT4G32190	AT1G19010	AT4G32190
												AT1G17420	AT1G67800	AT3G60360	AT5G24660	AT2G42780	AT5G59140	AT2G19650	AT5G01820	AT4G21620	AT4G35580	AT1G55270	AT2G23420	AT3G22960	AT3G56130
												AT2G25000	AT5G57870	AT1G28120	AT5G42990	AT3G60600	AT5G61340	AT4G19700	AT4G24240	AT3G60600	AT4G17340	AT4G21620	AT4G35580	AT1G03140	AT4G32190
												AT1G01260	AT4G02770	AT5G19080	AT5G42990	AT4G22220	AT4G35110	AT2G19650	AT5G63130	AT1G27300	AT3G50830	AT3G60600	AT4G17340	AT1G55270	AT2G23420
														AT4G02720	AT5G49400	AT3G27560	AT5G17410	AT1G74940	AT3G29160	AT3G25800	AT3G26020	AT3G25800	AT3G26020	AT4G21620	AT4G35580
														AT3G08780	AT3G48150	AT1G22630	AT1G69690	AT5G19960	AT5G19960	AT3G15360	AT3G48150	AT3G15360	AT3G48150	AT3G60600	AT4G17340
														AT4G19700	AT5G58730	AT1G27300	AT2G31040	AT1G30120	AT3G21140	AT5G13810	AT5G63310	AT5G13810	AT5G63310	AT1G27300	AT3G50830
														AT2G01760	AT4G31860	AT2G31040	AT3G50910	AT5G19960	AT5G65683	AT2G19650	AT5G47370	AT2G19650	AT5G47370	AT3G25800	AT3G26020
														AT1G79270	AT2G20570	AT1G14920	AT2G36990	AT1G12650	AT2G46550	AT3G60390	AT5G47370	AT3G60390	AT5G47370	AT3G15360	AT3G48150
														AT4G27350	AT4G35160	AT1G07840	AT4G32190	AT3G06980	AT5G19960	AT1G16890	AT1G28120	AT1G16890	AT1G28120	AT5G13810	AT5G63310
														AT4G00980	AT5G16080	AT2G20130	AT5G01430	AT2G46550	AT3G60360	AT2G36580	AT5G56350	AT2G36580	AT5G56350	AT2G19650	AT5G47370
														AT1G75950	AT5G03970	AT4G11220	AT5G01430	AT5G23750	AT5G23750	AT3G52560	AT4G23450	AT3G52560	AT4G23450	AT3G60390	AT5G47370
														AT1G61340	AT1G75950	AT1G75440	AT5G19080	AT4G28640	AT5G65683	AT3G52560	AT5G38895	AT3G52560	AT5G38895	AT1G16890	AT1G28120
														AT1G26930	AT1G75950	AT3G53260	AT3G59940	AT1G28360	AT2G20570	AT1G03900	AT1G79270	AT1G03900	AT1G79270	AT2G36580	AT5G56350
														AT4G26550	AT5G47200	AT2G17880	AT3G48150	AT2G43060	AT4G36540	AT1G03900	AT2G23290	AT1G03900	AT2G23290	AT3G52560	AT4G23450
														AT2G38000	AT3G02150	AT4G24690	AT4G29820	AT5G19960	AT5G19990	AT4G19700	AT5G08330	AT4G19700	AT5G08330	AT3G52560	AT5G38895
														AT1G13560	AT3G60600	AT2G41680	AT4G34120	AT1G75400	AT3G22960	AT1G48520	AT4G15930	AT1G48520	AT4G15930	AT1G03900	AT1G79270
														AT2G03120	AT4G35580	AT2G41680	AT5G40440	AT1G16890	AT4G23450	AT2G35500	AT2G42490	AT3G02150	AT3G54900	AT1G03900	AT2G23290
														AT2G03120	AT3G16310	AT1G10430	AT3G47620	AT3G50780	AT3G54900	AT3G02150	AT3G54900	AT1G09660	AT3G48150	AT4G19700	AT5G08330
														AT2G03120	AT3G60600	AT1G19450	AT4G35580	AT1G70410	AT3G54900	AT1G09660	AT3G48150	AT1G09660	AT3G02150	AT1G48520	AT4G15930
														AT1G14360	AT4G35580	AT1G71230	AT4G00710	AT2G20130	AT5G02040	AT1G09660	AT3G02150	AT2G46550	AT5G51010	AT3G02150	AT3G54900
														AT1G14360	AT5G66480	AT1G35210	AT1G68140	AT3G17930	AT4G35580	AT3G60600	AT5G51010	AT3G60600	AT5G51010	AT1G09660	AT3G48150
														AT1G14360	AT3G60600	AT3G14410	AT3G60600	AT1G28360	AT5G60120	AT2G39450	AT5G51010	AT2G39450	AT5G51010	AT1G09660	AT3G02150
														AT2G45850	AT4G17950	AT2G25000	AT2G30950	AT2G01760	AT4G35110	AT3G29575	AT4G10040	AT3G29575	AT4G10040	AT2G46550	AT5G51010
														AT3G13720	AT5G10730	AT3G05640	AT4G28640	AT1G21460	AT4G35580	AT2G47770	AT3G60600	AT2G47770	AT3G60600	AT3G60600	AT5G51010
														AT1G27300	AT1G33110	AT1G30120	AT3G02150	AT1G15080	AT4G35580	AT1G19000	AT5G08330	AT1G19000	AT5G08330	AT2G39450	AT5G51010
														AT1G71230	AT3G06610	AT3G24740	AT3G48150	AT3G51660	AT5G64160	AT1G03630	AT4G27440	AT1G03630	AT4G27440	AT3G29575	AT4G10040
														AT1G01510	AT3G56680	AT1G01910	AT2G43510	AT1G15080	AT1G27300	AT5G03430	AT5G03430	AT5G03430	AT5G03430	AT2G47770	AT3G60600
														AT2G35830	AT2G35830	AT2G43510	AT3G60600	AT2G41060	AT3G56860	AT2G23070	AT3G14180	AT2G23070	AT3G14180	AT1G19000	AT5G08330
														AT3G28080	AT4G35580	AT3G48150	AT3G54850	AT2G01760	AT2G42490	AT1G15350	AT2G23070	AT1G15350	AT2G23070	AT5G03430	AT5G03430
														AT3G09980	AT3G09980	AT1G27300	AT1G79040	AT5G04280	AT5G04280	AT4G28040	AT4G35580	AT4G28040	AT4G35580	AT2G23070	AT3G14180
														AT2G41720	AT4G11890	AT1G79040	AT3G16310	AT4G33030	AT5G56350	AT2G39100	AT3G07780	AT2G39100	AT3G07780	AT1G15350	AT2G23070
														AT4G13345	AT4G35580	AT3G29090	AT3G29090	AT3G23030	AT4G28640	AT2G39100	AT5G24660	AT2G39100	AT5G24660	AT4G28040	AT4G35580
														AT2G39900	AT4G19700	AT1G27300	AT3G60800	AT2G42490	AT5G56220	AT2G39100	AT4G11890	AT2G39100	AT4G11890	AT2G39100	AT3G07780
														AT4G11240	AT5G13310	AT3G47620	AT5G59140	AT1G01620	AT4G24090	AT3G22960	AT3G60820	AT3G22960	AT3G60820	AT2G39100	AT5G24660
														AT2G32580	AT3G16310	AT5G57860	AT5G59140	AT1G52870	AT4G35580	AT3G60820	AT5G24660	AT3G60820	AT5G24660	AT2G39100	AT4G11890
														AT1G27300	AT1G29390	AT1G01910	AT3G08950	AT1G24764	AT1G24764	AT4G35100	AT4G35580	AT4G35100	AT4G35580	AT3G22960	AT3G60820
														AT3G48150	AT4G03150	AT3G02150	AT3G13440	AT1G01010	AT3G10260	AT3G60600	AT4G35100	AT3G60600	AT4G35100	AT3G60820	AT5G24660
														AT2G04690	AT3G16310	AT3G57090	AT3G60600	AT2G37560	AT5G24660	AT3G02150	AT4G34740	AT3G53180	AT3G54120	AT4G35100	AT4G35580
														AT1G05410	AT3G04860	AT3G60360	AT5G19960	AT2G25810	AT4G35580	AT1G19180	AT5G24660	AT3G47620	AT4G34740	AT3G60600	AT4G35100
														AT3G04860	AT4G32190	AT3G60360	AT5G24660	AT3G04730	AT4G28640	AT2G29310	AT2G29350	AT3G02150	AT4G34740	AT3G53180	AT3G54120
														AT2G19650	AT3G04860	AT1G28120	AT5G42990	AT1G03130	AT4G19700	AT4G02770	AT5G32440	AT1G19180	AT5G24660	AT3G47620	AT4G34740
														AT3G07310	AT5G24660	AT5G19080	AT5G42990	AT1G03130	AT5G37670	AT4G02770	AT5G24660	AT2G29310	AT2G29350	AT3G02150	AT4G34740
														AT4G00980	AT5G08650	AT4G02720	AT5G49400	AT1G03130	AT2G23290	AT2G23290	AT4G02770	AT4G02770	AT5G32440	AT1G19180	AT5G24660
														AT4G11890	AT5G08650	AT3G08780	AT3G48150	AT1G03130	AT3G02150	AT1G73030	AT4G26750	AT4G02770	AT5G24660	AT2G29310	AT2G29350
														AT1G01050	AT2G01760	AT4G19700	AT5G58730	AT1G25550	AT1G69690	AT1G09230	AT1G73030	AT2G23290	AT4G02770	AT4G02770	AT5G32440
														AT2G01760	AT4G32570	AT1G79270	AT2G20570	AT1G51660	AT3G29090	AT1G14920	AT1G70700	AT1G73030	AT4G26750	AT4G02770	AT5G24660
														AT2G01760	AT2G23290	AT4G27350	AT4G35160	AT1G51660	AT1G71230	AT1G71230	AT3G20420	AT1G09230	AT1G73030	AT2G23290	AT4G02770
														AT1G56430	AT1G71230	AT4G00980	AT5G16080	AT1G45145	AT1G70410	AT2G42780	AT5G59140	AT1G14920	AT1G70700	AT1G73030	AT4G26750
														AT4G35260	AT5G03290	AT1G75950	AT5G03970	AT1G19010	AT4G32190	AT3G10260	AT5G61340	AT2G42780	AT5G59140	AT1G09230	AT1G73030
														AT3G02150	AT4G35250	AT1G61340	AT1G75950	AT3G22960	AT3G56130	AT3G60600	AT5G61340	AT3G10260	AT5G61340	AT1G14920	AT1G70700
														AT1G03630	AT3G60600	AT1G26930	AT1G75950	AT1G03140	AT4G32190	AT4G22220	AT4G35110	AT3G60600	AT5G61340	AT3G20420	AT3G47620
														AT1G24050	AT3G48150	AT4G26550	AT5G47200	AT1G55270	AT2G23420	AT3G27560	AT5G17410	AT4G22220	AT4G35110	AT1G71230	AT3G20420
														AT1G24050	AT4G30330	AT1G27300	AT4G09580	AT4G21620	AT4G35580	AT1G22630	AT1G69690	AT3G27560	AT5G17410	AT2G42780	AT5G59140
														AT3G02150	AT3G10970	AT3G60600	AT4G09580	AT3G60600	AT4G17340	AT1G27300	AT2G31040	AT1G22630	AT1G69690	AT3G10260	AT5G61340
														AT4G13540	AT4G13540	AT2G38000	AT3G02150	AT1G27300	AT3G50830	AT2G31040	AT3G50910	AT1G27300	AT2G31040	AT3G60600	AT5G61340
														AT1G05070	AT1G27300	AT1G13560	AT3G60600	AT3G25800	AT3G26020	AT1G14920	AT2G36990	AT2G31040	AT3G50910	AT4G22220	AT4G35110
														AT2G44050	AT5G01820	AT2G03120	AT4G35580	AT3G15360	AT3G48150	AT2G20130	AT5G01430	AT1G14920	AT2G36990	AT3G27560	AT5G17410
														AT3G02150	AT5G38430	AT2G03120	AT3G16310	AT5G13810	AT5G63310	AT4G11220	AT5G01430	AT2G20130	AT5G01430	AT1G22630	AT1G69690
														AT2G39930	AT5G38430	AT2G03120	AT3G60600	AT2G19650	AT5G47370	AT1G75440	AT5G19080	AT4G11220	AT5G01430	AT1G14920	AT2G36990
														AT1G71970	AT3G48150	AT4G13640	AT5G66770	AT3G60390	AT5G47370	AT1G19310	AT2G16740	AT1G75440	AT5G19080	AT2G20130	AT5G01430
														AT1G79430	AT5G66770	AT2G45850	AT4G17950	AT2G36580	AT5G56350	AT2G16740	AT5G41350	AT1G19310	AT2G16740	AT4G11220	AT5G01430
														AT1G79430	AT3G02150	AT1G27300	AT1G33110	AT3G52560	AT4G23450	AT2G16740	AT4G28270	AT2G16740	AT5G41350	AT1G75440	AT5G19080
														AT2G19650	AT2G30880	AT2G33120	AT4G35580	AT3G52560	AT5G38895	AT3G53260	AT3G59940	AT2G16740	AT4G28270	AT1G19310	AT2G16740
														AT1G51600	AT3G29160	AT2G33120	AT3G60600	AT1G03900	AT1G79270	AT3G10260	AT4G01150	AT3G53260	AT3G59940	AT2G16740	AT5G41350
														AT3G17860	AT3G29160	AT1G71230	AT3G06610	AT1G03900	AT2G23290	AT4G24690	AT4G29820	AT3G10260	AT4G01150	AT2G16740	AT4G28270
														AT4G12080	AT4G17950	AT2G24100	AT5G22360	AT4G19700	AT5G08330	AT1G01140	AT1G05410	AT4G24690	AT4G29820	AT3G53260	AT3G59940
														AT1G24764	AT4G32190	AT2G35830	AT2G35830	AT1G48520	AT4G15930	AT1G01140	AT2G23290	AT2G41680	AT4G34120	AT3G10260	AT4G01150
														AT4G32190	AT4G32570	AT3G28080	AT4G35580	AT2G35500	AT2G42490	AT1G01140	AT4G01400	AT2G41680	AT5G40440	AT4G24690	AT4G29820
														AT3G02150	AT4G32190	AT3G09980	AT3G09980	AT3G02150	AT3G54900	AT2G41680	AT4G34120	AT1G10430	AT3G47620	AT2G41680	AT4G34120
														AT3G07780	AT5G14260	AT2G41720	AT4G11890	AT1G09660	AT3G48150	AT2G41680	AT5G40440	AT1G19450	AT4G35580	AT2G41680	AT5G40440
														AT1G03680	AT5G14260	AT4G13345	AT4G35580	AT1G09660	AT3G02150	AT1G19450	AT4G35580	AT1G71230	AT4G00710	AT1G19450	AT4G35580
														AT1G01510	AT5G15170	AT3G02150	AT5G10270	AT2G46550	AT5G51010	AT1G71230	AT4G00710	AT1G35210	AT1G68140	AT1G71230	AT4G00710
														AT1G12860	AT3G45640	AT2G39900	AT4G19700	AT3G60600	AT5G51010	AT1G35210	AT1G68140	AT3G14410	AT3G60600	AT1G35210	AT1G68140
														AT3G02150	AT3G45640	AT4G11240	AT5G13310	AT2G39450	AT5G51010	AT3G14410	AT3G60600	AT2G25000	AT2G30950	AT3G14410	AT3G60600
														AT1G76600	AT3G26030	AT2G32580	AT3G16310	AT3G29575	AT4G10040	AT2G25000	AT2G30950	AT3G05640	AT4G28640	AT3G05640	AT4G28640
														AT3G14180	AT5G20920	AT1G27300	AT1G29390	AT2G47770	AT3G60600	AT3G05640	AT4G28640	AT1G30120	AT3G02150	AT1G30120	AT3G02150
														AT4G32570	AT5G48385	AT3G22960	AT5G04600	AT1G19000	AT5G08330	AT3G24740	AT3G48150	AT3G24740	AT3G48150	AT3G24740	AT3G48150
														AT3G10140	AT5G24660	AT3G48150	AT4G03150	AT1G03630	AT4G27440	AT1G01910	AT2G43510	AT1G01910	AT2G43510	AT3G48150	AT3G54850
														AT1G53000	AT3G02150	AT2G04690	AT3G16310	AT5G03430	AT5G03430	AT2G43510	AT3G60600	AT2G43510	AT3G60600	AT1G27300	AT1G79040
														AT2G41680	AT3G02150	AT3G07310	AT5G24660	AT2G23070	AT3G14180	AT3G48150	AT3G54850	AT3G48150	AT3G54850	AT1G79040	AT3G16310
														AT1G11800	AT3G02150	AT4G00980	AT5G08650	AT1G15350	AT2G23070	AT1G27300	AT1G79040	AT1G27300	AT1G79040	AT3G29090	AT3G29090
														AT1G14330	AT3G54190	AT4G11890	AT5G08650	AT4G28040	AT4G35580	AT1G79040	AT3G16310	AT1G79040	AT3G16310	AT1G27300	AT3G60800
														AT1G14330	AT5G42190	AT1G01050	AT2G01760	AT2G39100	AT3G07780	AT3G29090	AT3G29090	AT3G29090	AT3G29090	AT3G47620	AT5G59140
														AT2G44080	AT3G60600	AT2G01760	AT4G32570	AT2G39100	AT5G24660	AT1G27300	AT3G60800	AT1G27300	AT3G60800	AT5G57860	AT5G59140
														AT4G35580	AT5G17170	AT2G01760	AT2G23290	AT2G39100	AT4G11890	AT5G57860	AT5G59140	AT3G47620	AT5G59140	AT3G02150	AT3G13440
														AT3G16310	AT3G63200	AT1G56430	AT1G71230	AT3G22960	AT3G60820	AT1G01910	AT3G08950	AT5G57860	AT5G59140	AT1G17080	AT3G10260
														AT3G02150	AT4G16760	AT4G35260	AT5G03290	AT3G60820	AT5G24660	AT3G02150	AT3G13440	AT3G02150	AT3G13440	AT1G17080	AT5G52750
														AT3G02520	AT4G18700	AT3G02150	AT4G35250	AT4G35100	AT4G35580	AT1G17080	AT3G10260	AT1G17080	AT3G10260	AT1G17080	AT3G60600
														AT3G17860	AT5G60120	AT1G06460	AT4G35250	AT3G60600	AT4G35100	AT1G17080	AT5G52750	AT1G17080	AT5G52750	AT3G57090	AT3G60600
														AT3G02150	AT5G60120	AT1G03630	AT3G60600	AT3G53180	AT3G54120	AT1G17080	AT3G60600	AT1G17080	AT3G60600	AT4G02720	AT5G49400
														AT2G44970	AT5G24660	AT1G24050	AT3G48150	AT3G47620	AT4G34740	AT3G57090	AT3G60600	AT3G57090	AT3G60600	AT3G08780	AT3G48150
														AT2G13360	AT3G14415	AT4G13540	AT4G13540	AT3G02150	AT4G34740	AT3G60360	AT5G19960	AT4G02720	AT5G49400	AT4G19700	AT5G58730
														AT1G11440	AT5G43380	AT1G65480	AT2G18876	AT1G19180	AT5G24660	AT3G60360	AT5G24660	AT3G08780	AT3G48150	AT2G01760	AT4G31860
														AT4G25570	AT4G35580	AT1G05070	AT1G27300	AT2G29310	AT2G29350	AT1G28120	AT5G42990	AT4G19700	AT5G58730	AT1G79270	AT2G20570
														AT3G46060	AT4G17720	AT1G27300	AT2G40765	AT4G02770	AT5G32440	AT5G19080	AT5G42990	AT2G01760	AT4G31860	AT4G00980	AT5G16080
														AT2G47450	AT3G02150	AT3G19950	AT4G27960	AT4G02770	AT5G24660	AT4G02720	AT5G49400	AT1G79270	AT2G20570	AT3G07780	AT4G31550
														AT1G52870	AT3G16310	AT4G27960	AT5G42940	AT2G23290	AT4G02770	AT3G08780	AT3G48150	AT4G00980	AT5G16080	AT1G75950	AT5G03970
														AT5G17790	AT5G24660	AT2G44050	AT5G01820	AT1G73030	AT4G26750	AT4G19700	AT5G58730	AT3G07780	AT4G31550	AT1G61340	AT1G75950
														AT3G60390	AT4G37790	AT3G22960	AT5G01820	AT1G09230	AT1G73030	AT2G01760	AT4G31860	AT1G75950	AT5G03970	AT1G26930	AT1G75950
														AT4G15560	AT4G15560	AT3G02150	AT5G38430	AT1G14920	AT1G70700	AT1G79270	AT2G20570	AT1G61340	AT1G75950	AT4G26550	AT5G47200
														AT1G34430	AT3G25860	AT2G39930	AT5G38430	AT3G20420	AT3G47620	AT4G27350	AT4G35160	AT1G26930	AT1G75950	AT1G27300	AT4G09580
														AT1G17380	AT4G28910	AT1G71970	AT3G48150	AT1G71230	AT3G20420	AT4G00980	AT5G16080	AT1G27300	AT4G09580	AT3G60600	AT4G09580
														AT3G13720	AT5G16880	AT1G79430	AT5G66770	AT2G42780	AT5G59140	AT1G75950	AT5G03970	AT3G60600	AT4G09580	AT2G38000	AT3G02150
														AT3G01180	AT5G13810	AT1G79430	AT3G02150	AT3G10260	AT5G61340	AT1G61340	AT1G75950	AT2G38000	AT3G02150	AT1G13560	AT3G60600
														AT3G01180	AT3G09980	AT3G29035	AT5G13180	AT3G60600	AT5G61340	AT1G26930	AT1G75950	AT1G13560	AT3G60600	AT2G03120	AT4G35580
														AT3G01180	AT4G32190	AT2G19650	AT2G30880	AT4G22220	AT4G35110	AT4G26550	AT5G47200	AT2G03120	AT4G35580	AT2G03120	AT3G16310
														AT1G69850	AT3G60600	AT1G07310	AT3G29160	AT3G27560	AT5G17410	AT1G27300	AT4G09580	AT2G03120	AT3G16310	AT2G03120	AT3G60600
														AT1G28360	AT4G26000	AT1G51600	AT3G29160	AT1G22630	AT1G69690	AT3G60600	AT4G09580	AT2G03120	AT3G60600	AT1G29910	AT3G47620
														AT1G28360	AT5G24660	AT3G17860	AT3G29160	AT1G27300	AT2G31040	AT2G38000	AT3G02150	AT1G29910	AT3G47620	AT2G45850	AT4G17950
														AT1G47530	AT3G60600	AT4G12080	AT4G17950	AT2G31040	AT3G50910	AT2G03120	AT4G35580	AT2G45850	AT4G17950	AT3G13720	AT5G10730
														AT4G32440	AT4G32570	AT1G70780	AT3G19640	AT1G14920	AT2G36990	AT2G03120	AT3G16310	AT3G13720	AT5G10730	AT1G27300	AT1G33110
														AT4G11890	AT5G20030	AT4G26640	AT5G46780	AT2G20130	AT5G01430	AT2G03120	AT3G60600	AT1G27300	AT1G33110	AT2G33120	AT4G35580
														AT2G20570	AT2G21830	AT1G24764	AT4G32190	AT4G11220	AT5G01430	AT2G45850	AT4G17950	AT2G33120	AT4G35580	AT2G33120	AT3G60600
														AT3G16310	AT4G34640	AT4G32190	AT4G32570	AT1G75440	AT5G19080	AT3G13720	AT5G10730	AT2G33120	AT3G60600	AT2G24100	AT5G22360
														AT1G35210	AT5G14640	AT3G02150	AT4G32190	AT1G19310	AT2G16740	AT1G27300	AT1G33110	AT2G24100	AT5G22360	AT2G35830	AT2G35830
														AT1G61340	AT3G54190	AT3G07780	AT5G14260	AT2G16740	AT5G41350	AT2G33120	AT4G35580	AT2G35830	AT2G35830	AT3G28080	AT4G35580
														AT1G61340	AT3G48150	AT1G03680	AT5G14260	AT2G16740	AT4G28270	AT2G33120	AT3G60600	AT3G28080	AT4G35580	AT3G09980	AT3G09980
														AT1G61340	AT5G42190	AT1G76600	AT3G26030	AT3G53260	AT3G59940	AT1G71230	AT3G06610	AT3G09980	AT3G09980	AT2G41720	AT4G11890
														AT1G54770	AT3G48150	AT2G41100	AT3G47620	AT2G17880	AT3G48150	AT2G24100	AT5G22360	AT2G41720	AT4G11890	AT4G13345	AT4G35580
														AT1G54770	AT5G24660	AT3G14180	AT5G20920	AT3G10260	AT4G01150	AT2G35830	AT2G35830	AT4G13345	AT4G35580	AT3G02150	AT5G10270
														AT3G48150	AT5G48500	AT3G47620	AT4G15545	AT4G24690	AT4G29820	AT3G28080	AT4G35580	AT3G02150	AT5G10270	AT2G39900	AT4G19700
														AT3G02150	AT5G11550	AT3G10140	AT5G24660	AT2G41680	AT4G34120	AT3G09980	AT3G09980	AT2G39900	AT4G19700	AT4G11240	AT5G13310
														AT3G62260	AT5G11550	AT1G53000	AT3G02150	AT2G41680	AT5G40440	AT2G41720	AT4G11890	AT4G11240	AT5G13310	AT2G32580	AT3G16310
														AT1G70410	AT5G23120	AT2G24100	AT5G03970	AT1G10430	AT3G47620	AT4G13345	AT4G35580	AT2G32580	AT3G16310	AT1G27300	AT1G29390
														AT3G02150	AT5G23120	AT2G41680	AT3G02150	AT1G19450	AT4G35580	AT3G02150	AT5G10270	AT1G27300	AT1G29390	AT2G20920	AT3G50910
														AT4G35580	AT5G07960	AT1G11800	AT3G02150	AT1G71230	AT4G00710	AT2G39900	AT4G19700	AT2G20920	AT3G50910	AT3G48150	AT4G03150
														AT1G49850	AT3G48150	AT1G14330	AT3G54190	AT1G35210	AT1G68140	AT4G11240	AT5G13310	AT3G48150	AT4G03150	AT2G04690	AT3G16310
														AT1G49850	AT2G19650	AT2G44080	AT3G60600	AT3G14410	AT3G60600	AT2G32580	AT3G16310	AT2G04690	AT3G16310	AT1G05410	AT3G04860
														AT3G02150	AT5G50180	AT4G35580	AT5G17170	AT2G25000	AT2G30950	AT3G22960	AT5G04600	AT1G05410	AT3G04860	AT3G04860	AT4G32190
														AT4G00980	AT5G09240	AT3G16310	AT3G63200	AT3G05640	AT4G28640	AT2G20920	AT3G50910	AT3G04860	AT4G32190	AT2G19650	AT3G04860
														AT1G56150	AT4G32570	AT3G02150	AT4G16760	AT1G30120	AT3G02150	AT3G48150	AT4G03150	AT2G19650	AT3G04860	AT3G07310	AT5G24660
														AT1G31240	AT4G31720	AT3G02520	AT4G18700	AT3G24740	AT3G48150	AT2G04690	AT3G16310	AT3G07310	AT5G24660	AT4G00980	AT5G08650
														AT2G43640	AT3G49100	AT2G44970	AT5G24660	AT3G48150	AT3G54850	AT1G05410	AT3G04860	AT4G00980	AT5G08650	AT4G11890	AT5G08650
														AT3G16310	AT4G24310	AT1G27300	AT4G01430	AT1G27300	AT1G79040	AT3G04860	AT4G32190	AT4G11890	AT5G08650	AT1G01050	AT2G01760
														AT3G60600	AT4G24310	AT2G13360	AT3G14415	AT1G79040	AT3G16310	AT2G19650	AT3G04860	AT1G01050	AT2G01760	AT2G01760	AT4G32570
														AT2G22510	AT4G35580	AT1G11440	AT5G43380	AT3G29090	AT3G29090	AT3G07310	AT5G24660	AT2G01760	AT4G32570	AT2G01760	AT2G23290
														AT1G16250	AT5G42190	AT4G25570	AT4G35580	AT1G27300	AT3G60800	AT4G00980	AT5G08650	AT2G01760	AT2G23290	AT1G56430	AT1G71230
														AT3G07780	AT5G11090	AT3G46060	AT4G17720	AT3G47620	AT5G59140	AT4G11890	AT5G08650	AT1G56430	AT1G71230	AT4G35260	AT5G03290
														AT5G11090	AT5G24660	AT2G47450	AT3G02150	AT5G57860	AT5G59140	AT1G01050	AT2G01760	AT4G35260	AT5G03290	AT3G02150	AT4G35250
														AT1G15080	AT3G16310	AT1G52870	AT3G16310	AT1G01910	AT3G08950	AT2G01760	AT4G32570	AT3G02150	AT4G35250	AT1G06460	AT4G35250
														AT1G60010	AT4G35110	AT5G17790	AT5G24660	AT1G13030	AT2G06050	AT2G01760	AT2G23290	AT1G06460	AT4G35250	AT1G03630	AT3G60600
														AT1G68590	AT4G32190	AT3G60390	AT4G37790	AT1G17080	AT3G10260	AT1G56430	AT1G71230	AT1G03630	AT3G60600	AT1G24050	AT3G48150
														AT1G27300	AT1G63120	AT4G15560	AT4G15560	AT1G17080	AT5G52750	AT4G35260	AT5G03290	AT1G24050	AT3G48150	AT1G24050	AT4G30330
														AT1G63120	AT3G16310	AT1G34430	AT3G25860	AT1G17080	AT3G60600	AT3G02150	AT4G35250	AT1G24050	AT4G30330	AT4G13540	AT4G13540
														AT1G05860	AT5G24660	AT1G17380	AT4G28910	AT3G57090	AT3G60600	AT1G06460	AT4G35250	AT4G13540	AT4G13540	AT1G65480	AT2G18876
														AT3G48150	AT4G32295	AT3G01180	AT5G13810	AT3G60360	AT5G19960	AT1G03630	AT3G60600	AT1G65480	AT2G18876	AT1G05070	AT1G27300
														AT3G02150	AT4G32295	AT3G01180	AT3G09980	AT3G60360	AT5G24660	AT1G24050	AT3G48150	AT1G05070	AT1G27300	AT1G27300	AT2G40765
														AT1G07000	AT5G57910	AT3G01180	AT4G32190	AT5G19080	AT5G42990	AT1G24050	AT4G30330	AT1G27300	AT2G40765	AT3G19950	AT4G27960
														AT4G32190	AT5G57910	AT2G25000	AT5G15450	AT4G02720	AT5G49400	AT4G13540	AT4G13540	AT3G19950	AT4G27960	AT4G27960	AT5G42940
														AT1G48240	AT3G60600	AT1G28360	AT4G26000	AT3G08780	AT3G48150	AT1G65480	AT2G18876	AT4G27960	AT5G42940	AT2G44050	AT5G01820
														AT1G73500	AT3G02150	AT1G28360	AT5G24660	AT4G19700	AT5G58730	AT1G05070	AT1G27300	AT2G44050	AT5G01820	AT3G22960	AT5G01820
														AT1G78340	AT2G29490	AT1G47530	AT3G60600	AT2G01760	AT4G31860	AT1G27300	AT2G40765	AT3G22960	AT5G01820	AT3G02150	AT5G38430
														AT1G28250	AT3G16310	AT4G32440	AT4G32570	AT1G79270	AT2G20570	AT3G19950	AT4G27960	AT3G02150	AT5G38430	AT2G39930	AT5G38430
														AT2G19650	AT5G56220	AT2G20570	AT2G21830	AT4G27350	AT4G35160	AT4G27960	AT5G42940	AT2G39930	AT5G38430	AT1G71970	AT3G48150
														AT5G19960	AT5G56220	AT3G16310	AT4G34640	AT4G00980	AT5G16080	AT2G44050	AT5G01820	AT1G71970	AT3G48150	AT1G79430	AT5G66770
														AT2G38330	AT5G47420	AT1G68450	AT4G26640	AT1G75950	AT5G03970	AT3G22960	AT5G01820	AT1G20880	AT5G61380	AT1G79430	AT3G02150
														AT1G63470	AT4G17950	AT1G35210	AT5G14640	AT1G61340	AT1G75950	AT3G02150	AT5G38430	AT3G29035	AT5G13180	AT1G20880	AT5G61380
														AT1G72030	AT3G48150	AT1G61340	AT3G54190	AT1G26930	AT1G75950	AT2G39930	AT5G38430	AT2G19650	AT2G30880	AT3G29035	AT5G13180
														AT1G05785	AT3G16310	AT1G61340	AT3G48150	AT4G26550	AT5G47200	AT1G71970	AT3G48150	AT1G07310	AT3G29160	AT2G19650	AT2G30880
														AT1G15130	AT3G17860	AT1G54770	AT3G48150	AT1G27300	AT4G09580	AT1G79430	AT5G66770	AT1G51600	AT3G29160	AT1G07310	AT3G29160
														AT3G54826	AT4G19700	AT1G54770	AT5G24660	AT3G60600	AT4G09580	AT1G79430	AT3G02150	AT3G17860	AT3G29160	AT1G51600	AT3G29160
														AT3G44720	AT3G54826	AT3G48150	AT5G48500	AT2G38000	AT3G02150	AT3G29035	AT5G13180	AT4G12080	AT4G17950	AT3G17860	AT3G29160
														AT2G29330	AT5G06060	AT3G02150	AT5G11550	AT1G13560	AT3G60600	AT2G19650	AT2G30880	AT3G19120	AT4G28640	AT4G12080	AT4G17950
														AT3G17860	AT4G17030	AT3G62260	AT5G11550	AT2G03120	AT4G35580	AT1G07310	AT3G29160	AT1G70780	AT3G19640	AT3G19120	AT4G28640
														AT1G67170	AT4G32570	AT1G70410	AT5G23120	AT2G03120	AT3G16310	AT1G51600	AT3G29160	AT4G26640	AT5G46780	AT1G70780	AT3G19640
														AT1G67170	AT5G04170	AT3G02150	AT5G23120	AT2G03120	AT3G60600	AT3G17860	AT3G29160	AT1G24764	AT4G32190	AT4G26640	AT5G46780
														AT1G77210	AT4G35580	AT1G49850	AT3G48150	AT1G29910	AT3G47620	AT4G12080	AT4G17950	AT4G32190	AT4G32570	AT1G24764	AT4G32190
														AT4G35110	AT5G65683	AT1G49850	AT2G19650	AT1G14360	AT4G35580	AT1G70780	AT3G19640	AT3G02150	AT4G32190	AT4G32190	AT4G32570
														AT2G23290	AT5G65683	AT3G02150	AT5G50180	AT1G14360	AT5G66480	AT4G26640	AT5G46780	AT3G07780	AT5G14260	AT3G02150	AT4G32190
														AT3G44720	AT5G65683	AT4G00980	AT5G09240	AT1G14360	AT3G60600	AT1G24764	AT4G32190	AT1G03680	AT5G14260	AT3G07780	AT5G14260
														AT3G02150	AT5G47310	AT1G56150	AT4G32570	AT4G13640	AT5G66770	AT4G32190	AT4G32570	AT1G01510	AT5G15170	AT1G03680	AT5G14260
														AT1G14920	AT3G16250	AT1G31240	AT4G31720	AT2G45850	AT4G17950	AT3G02150	AT4G32190	AT1G12860	AT3G45640	AT1G01510	AT5G15170
														AT2G23420	AT3G16250	AT2G43640	AT3G49100	AT3G13720	AT5G10730	AT3G07780	AT5G14260	AT3G02150	AT3G45640	AT1G12860	AT3G45640
														AT3G02150	AT3G16250	AT3G16310	AT4G24310	AT1G27300	AT1G33110	AT1G03680	AT5G14260	AT1G76600	AT3G26030	AT3G02150	AT3G45640
														AT1G14920	AT3G05625	AT3G60600	AT4G24310	AT2G33120	AT4G35580	AT1G01510	AT5G15170	AT2G41100	AT3G47620	AT1G76600	AT3G26030
														AT5G09320	AT5G20280	AT2G22510	AT4G35580	AT2G33120	AT3G60600	AT1G76600	AT3G26030	AT3G14180	AT5G20920	AT2G41100	AT3G47620
														AT5G09320	AT5G64780	AT3G07780	AT5G11090	AT1G71230	AT3G06610	AT3G14180	AT5G20920	AT4G32570	AT5G48385	AT3G14180	AT5G20920
														AT4G28640	AT5G09320	AT5G11090	AT5G24660	AT2G24100	AT5G22360	AT4G32570	AT5G48385	AT3G47620	AT4G15545	AT4G32570	AT5G48385
														AT1G18800	AT5G09320	AT1G15080	AT3G16310	AT2G35830	AT2G35830	AT3G10140	AT5G24660	AT3G10140	AT5G24660	AT3G47620	AT4G15545
														AT3G10260	AT3G60600	AT1G60010	AT4G35110	AT3G28080	AT4G35580	AT1G53000	AT3G02150	AT1G53000	AT3G02150	AT3G10140	AT5G24660
														AT3G60600	AT5G45300	AT1G68590	AT4G32190	AT3G09980	AT3G09980	AT2G24100	AT5G03970	AT2G24100	AT5G03970	AT2G42790	AT5G25440
														AT1G13030	AT4G04620	AT1G27300	AT1G63120	AT2G41720	AT4G11890	AT2G41680	AT3G02150	AT2G41680	AT3G02150	AT1G53000	AT3G02150
														AT5G13080	AT5G20920	AT1G63120	AT3G16310	AT4G13345	AT4G35580	AT1G11800	AT3G02150	AT1G14330	AT3G54190	AT2G24100	AT5G03970
														AT3G02150	AT3G61920	AT1G50170	AT3G60630	AT3G02150	AT5G10270	AT1G14330	AT3G54190	AT1G14330	AT5G42190	AT2G41680	AT3G02150
														AT1G02870	AT2G41680	AT3G48150	AT4G32295	AT2G39900	AT4G19700	AT1G14330	AT5G42190	AT2G44080	AT3G60600	AT1G14330	AT3G54190
														AT1G71230	AT2G33500	AT3G02150	AT4G32295	AT4G11240	AT5G13310	AT2G44080	AT3G60600	AT4G35580	AT5G17170	AT1G14330	AT5G42190
														AT3G07270	AT3G07270	AT1G07000	AT5G57910	AT2G32580	AT3G16310	AT4G35580	AT5G17170	AT3G16310	AT3G63200	AT2G44080	AT3G60600
														AT1G18660	AT1G18660	AT4G32190	AT5G57910	AT1G27300	AT1G29390	AT3G16310	AT3G63200	AT3G02150	AT4G16760	AT4G35580	AT5G17170
														AT2G28550	AT3G06430	AT1G48240	AT3G60600	AT3G22960	AT5G04600	AT3G02150	AT4G16760	AT3G02520	AT4G18700	AT3G16310	AT3G63200
														AT3G06430	AT3G14180	AT1G73500	AT3G02150	AT3G48150	AT4G03150	AT3G02520	AT4G18700	AT2G44970	AT5G24660	AT3G02150	AT4G16760
														AT3G06430	AT4G28640	AT1G78340	AT2G29490	AT2G04690	AT3G16310	AT3G17860	AT5G60120	AT1G27300	AT4G01430	AT3G02520	AT4G18700
														AT3G06430	AT3G17860	AT1G28250	AT3G16310	AT1G05410	AT3G04860	AT3G02150	AT5G60120	AT2G13360	AT3G14415	AT2G44970	AT5G24660
														AT3G06430	AT4G11890	AT2G19650	AT5G56220	AT3G04860	AT4G32190	AT2G44970	AT5G24660	AT1G11440	AT5G43380	AT1G27300	AT4G01430
														AT2G41680	AT5G05190	AT5G19960	AT5G56220	AT2G19650	AT3G04860	AT1G27300	AT4G01430	AT4G25570	AT4G35580	AT2G13360	AT3G14415
														AT5G05190	AT5G19960	AT2G38330	AT5G47420	AT3G07310	AT5G24660	AT2G13360	AT3G14415	AT3G46060	AT4G17720	AT1G11440	AT5G43380
														AT3G02150	AT5G05190	AT1G63470	AT4G17950	AT4G00980	AT5G08650	AT1G11440	AT5G43380	AT2G47450	AT3G02150	AT4G25570	AT4G35580
														AT3G01550	AT4G35580	AT1G72030	AT3G48150	AT4G11890	AT5G08650	AT4G25570	AT4G35580	AT1G52870	AT3G16310	AT3G46060	AT4G17720
														AT1G69690	AT2G41730	AT1G27300	AT5G18150	AT1G01050	AT2G01760	AT3G46060	AT4G17720	AT5G17790	AT5G24660	AT2G47450	AT3G02150
														AT3G07550	AT5G42190	AT1G05785	AT3G16310	AT2G01760	AT4G32570	AT2G47450	AT3G02150	AT3G60390	AT4G37790	AT1G52870	AT3G16310
														AT1G51580	AT1G69690	AT1G15130	AT3G17860	AT2G01760	AT2G23290	AT1G52870	AT3G16310	AT4G15560	AT4G15560	AT5G17790	AT5G24660
														AT1G51580	AT1G69170	AT3G54826	AT4G19700	AT1G56430	AT1G71230	AT5G17790	AT5G24660	AT1G34430	AT3G25860	AT3G60390	AT4G37790
														AT2G45000	AT5G38640	AT3G44720	AT3G54826	AT4G35260	AT5G03290	AT4G15560	AT4G15560	AT1G17380	AT4G28910	AT4G15560	AT4G15560
														AT3G48150	AT5G38640	AT2G29330	AT5G06060	AT3G02150	AT4G35250	AT1G34430	AT3G25860	AT3G13720	AT5G16880	AT1G34430	AT3G25860
														AT3G01690	AT3G14180	AT3G17860	AT4G17030	AT1G06460	AT4G35250	AT1G17380	AT4G28910	AT3G01180	AT5G13810	AT1G17380	AT4G28910
														AT2G23290	AT3G01690	AT1G67170	AT4G32570	AT1G03630	AT3G60600	AT3G13720	AT5G16880	AT3G01180	AT3G09980	AT3G13720	AT5G16880
														AT4G00370	AT4G35580	AT1G67170	AT5G04170	AT3G02150	AT3G10970	AT3G01180	AT5G13810	AT3G01180	AT4G32190	AT3G01180	AT5G13810
														AT3G60600	AT5G43460	AT1G77210	AT4G35580	AT4G13540	AT4G13540	AT3G01180	AT3G09980	AT2G25000	AT5G15450	AT3G01180	AT3G09980
														AT5G09680	AT5G22630	AT4G35110	AT5G65683	AT1G65480	AT2G18876	AT3G01180	AT4G32190	AT1G28360	AT4G26000	AT3G01180	AT4G32190
														AT3G44720	AT5G09680	AT3G22960	AT5G65683	AT1G05070	AT1G27300	AT1G69850	AT3G60600	AT1G28360	AT5G24660	AT1G69850	AT3G60600
														AT2G29310	AT2G29310	AT2G23290	AT5G65683	AT1G27300	AT2G40765	AT2G25000	AT5G15450	AT1G47530	AT3G60600	AT1G28360	AT4G26000
														AT3G58380	AT4G11100	AT3G44720	AT5G65683	AT3G19950	AT4G27960	AT1G28360	AT4G26000	AT4G32440	AT4G32570	AT1G28360	AT5G24660
														AT3G01370	AT5G20280	AT3G02150	AT5G47310	AT4G27960	AT5G42940	AT1G28360	AT5G24660	AT2G05630	AT2G46550	AT1G47530	AT3G60600
														AT3G50920	AT4G35580	AT3G16250	AT3G47620	AT2G44050	AT5G01820	AT1G47530	AT3G60600	AT2G20570	AT2G21830	AT4G32440	AT4G32570
														AT3G50920	AT5G66480	AT1G14920	AT3G16250	AT3G22960	AT5G01820	AT4G32440	AT4G32570	AT3G16310	AT4G34640	AT2G05630	AT2G46550
														AT3G50920	AT3G60600	AT2G23420	AT3G16250	AT3G02150	AT5G38430	AT2G20570	AT2G21830	AT1G68450	AT4G26640	AT2G20570	AT2G21830
														AT1G76760	AT5G13810	AT3G02150	AT3G16250	AT2G39930	AT5G38430	AT3G16310	AT4G34640	AT1G35210	AT5G14640	AT3G16310	AT4G34640
														AT1G76760	AT2G19650	AT1G14920	AT3G05625	AT1G71970	AT3G48150	AT1G68450	AT4G26640	AT1G61340	AT3G54190	AT1G68450	AT4G26640
														AT1G76760	AT4G00980	AT5G09320	AT5G20280	AT1G79430	AT5G66770	AT1G35210	AT5G14640	AT1G61340	AT3G48150	AT1G35210	AT5G14640
														AT1G76760	AT3G02150	AT5G09320	AT5G64780	AT1G79430	AT3G02150	AT1G61340	AT3G54190	AT1G61340	AT5G42190	AT1G61340	AT3G54190
														AT4G02720	AT4G33690	AT4G28640	AT5G09320	AT3G29035	AT5G13180	AT1G61340	AT3G48150	AT1G54770	AT3G48150	AT1G61340	AT3G48150
														AT4G13540	AT4G33690	AT1G18800	AT5G09320	AT2G19650	AT2G30880	AT1G61340	AT5G42190	AT1G54770	AT2G46550	AT1G61340	AT5G42190
														AT4G33690	AT4G33690	AT3G60600	AT5G45300	AT1G07310	AT3G29160	AT1G54770	AT3G48150	AT1G54770	AT5G24660	AT1G54770	AT3G48150
														AT4G33690	AT5G12230	AT4G04620	AT4G24690	AT1G51600	AT3G29160	AT1G54770	AT5G24660	AT3G48150	AT5G48500	AT1G54770	AT2G46550
														AT1G13520	AT1G70410	AT1G13030	AT4G04620	AT3G17860	AT3G29160	AT3G48150	AT5G48500	AT3G02150	AT5G11550	AT1G54770	AT5G24660
														AT1G13520	AT5G37670	AT3G09085	AT4G35580	AT4G12080	AT4G17950	AT3G02150	AT5G11550	AT3G62260	AT5G11550	AT3G48150	AT5G48500
														AT1G20770	AT1G24764	AT5G13080	AT5G20920	AT1G70780	AT3G19640	AT3G62260	AT5G11550	AT1G70410	AT5G23120	AT3G02150	AT5G11550
														AT1G20770	AT5G03050	AT3G47620	AT3G61920	AT4G26640	AT5G46780	AT1G70410	AT5G23120	AT3G02150	AT5G23120	AT3G62260	AT5G11550
														AT2G38830	AT4G21560	AT3G02150	AT3G61920	AT1G24764	AT4G32190	AT3G02150	AT5G23120	AT4G35580	AT5G07960	AT1G70410	AT5G23120
														AT3G26900	AT3G58750	AT1G02870	AT2G41680	AT4G32190	AT4G32570	AT4G35580	AT5G07960	AT1G49850	AT3G48150	AT3G02150	AT5G23120
														AT3G01660	AT5G66480	AT1G71230	AT2G33500	AT3G02150	AT4G32190	AT1G49850	AT3G48150	AT1G49850	AT2G19650	AT1G49850	AT3G48150
														AT1G27300	AT2G25810	AT3G07270	AT3G07270	AT3G07780	AT5G14260	AT1G49850	AT2G19650	AT3G02150	AT5G50180	AT1G49850	AT2G19650
														AT3G17668	AT3G48150	AT1G18660	AT1G18660	AT1G03680	AT5G14260	AT3G02150	AT5G50180	AT4G00980	AT5G09240	AT3G02150	AT5G50180
														AT3G17668	AT3G44720	AT2G28550	AT3G06430	AT1G01510	AT5G15170	AT4G00980	AT5G09240	AT1G56150	AT4G32570	AT4G00980	AT5G09240
														AT3G16310	AT3G21690	AT3G06430	AT3G14180	AT1G76600	AT3G26030	AT1G56150	AT4G32570	AT1G31240	AT4G31720	AT1G56150	AT4G32570
														AT3G21690	AT3G60600	AT3G06430	AT4G28640	AT2G41100	AT3G47620	AT1G31240	AT4G31720	AT2G43640	AT3G49100	AT1G31240	AT4G31720
														AT2G42490	AT5G46570	AT3G06430	AT3G17860	AT3G14180	AT5G20920	AT2G43640	AT3G49100	AT3G16310	AT4G24310	AT2G43640	AT3G49100
														AT3G16310	AT4G14950	AT3G06430	AT4G11890	AT4G32570	AT5G48385	AT3G16310	AT4G24310	AT3G60600	AT4G24310	AT3G16310	AT4G24310
														AT3G60600	AT4G14950	AT2G41680	AT5G05190	AT3G47620	AT4G15545	AT3G60600	AT4G24310	AT2G22510	AT4G35580	AT3G60600	AT4G24310
														AT1G68060	AT2G45920	AT5G05190	AT5G19960	AT3G10140	AT5G24660	AT2G22510	AT4G35580	AT1G16250	AT5G42190	AT2G22510	AT4G35580
														AT1G34430	AT2G45920	AT3G02150	AT5G05190	AT1G53000	AT3G02150	AT1G16250	AT5G42190	AT3G07780	AT5G11090	AT1G16250	AT5G42190
														AT1G09270	AT3G25882	AT3G01550	AT4G35580	AT2G24100	AT5G03970	AT3G07780	AT5G11090	AT5G11090	AT5G24660	AT3G07780	AT5G11090
														AT1G12920	AT3G58750	AT1G69690	AT2G41730	AT2G41680	AT3G02150	AT5G11090	AT5G24660	AT1G15080	AT3G16310	AT5G11090	AT5G24660
														AT1G71230	AT4G28190	AT1G51580	AT1G69690	AT1G11800	AT3G02150	AT1G15080	AT3G16310	AT1G60010	AT4G35110	AT1G15080	AT3G16310
														AT2G47590	AT5G57170	AT2G45000	AT5G38640	AT1G14330	AT3G54190	AT1G60010	AT4G35110	AT1G68590	AT4G32190	AT1G60010	AT4G35110
														AT1G69810	AT2G25000	AT3G48150	AT5G38640	AT1G14330	AT5G42190	AT1G68590	AT4G32190	AT1G27300	AT1G63120	AT1G68590	AT4G32190
														AT1G69810	AT3G02150	AT3G01690	AT3G14180	AT2G44080	AT3G60600	AT1G27300	AT1G63120	AT1G63120	AT3G16310	AT1G27300	AT1G63120
														AT3G50910	AT5G17450	AT2G23290	AT3G01690	AT4G35580	AT5G17170	AT1G63120	AT3G16310	AT1G50170	AT3G60630	AT1G63120	AT3G16310
														AT1G17420	AT1G67800	AT4G00370	AT4G35580	AT3G16310	AT3G63200	AT1G50170	AT3G60630	AT1G05860	AT5G24660	AT1G50170	AT3G60630
														AT1G71230	AT5G38890	AT1G21010	AT3G26030	AT3G02150	AT4G16760	AT1G05860	AT5G24660	AT3G48150	AT4G32295	AT3G48150	AT4G32295
														AT1G74690	AT5G37780	AT3G47620	AT5G59490	AT3G02520	AT4G18700	AT3G48150	AT4G32295	AT3G02150	AT4G32295	AT3G02150	AT4G32295
														AT2G25000	AT5G57870	AT3G60600	AT5G43460	AT3G17860	AT5G60120	AT3G02150	AT4G32295	AT1G07000	AT5G57910	AT1G07000	AT5G57910
														AT1G01260	AT4G02770	AT5G09680	AT5G22630	AT3G02150	AT5G60120	AT1G07000	AT5G57910	AT4G32190	AT5G57910	AT4G32190	AT5G57910
																AT3G44720	AT5G09680	AT2G44970	AT5G24660	AT4G32190	AT5G57910	AT1G48240	AT3G60600	AT1G48240	AT3G60600
																AT2G29310	AT2G29310	AT1G27300	AT4G01430	AT1G48240	AT3G60600	AT1G73500	AT3G02150	AT1G73500	AT3G02150
																AT3G58380	AT4G11100	AT2G13360	AT3G14415	AT1G73500	AT3G02150	AT1G78340	AT2G29490	AT1G78340	AT2G29490
																AT3G16310	AT3G20510	AT1G11440	AT5G43380	AT1G78340	AT2G29490	AT1G28250	AT3G16310	AT1G28250	AT3G16310
																AT3G20510	AT3G60600	AT4G25570	AT4G35580	AT1G28250	AT3G16310	AT2G19650	AT5G56220	AT2G19650	AT5G56220
																AT3G01370	AT5G20280	AT3G46060	AT4G17720	AT2G19650	AT5G56220	AT5G19960	AT5G56220	AT5G19960	AT5G56220
																AT1G04330	AT3G47620	AT2G47450	AT3G02150	AT5G19960	AT5G56220	AT1G63470	AT4G17950	AT1G63470	AT4G17950
																AT1G76760	AT5G13810	AT1G52870	AT3G16310	AT1G63470	AT4G17950	AT1G72030	AT3G48150	AT1G72030	AT3G48150
																AT1G76760	AT2G19650	AT5G17790	AT5G24660	AT1G72030	AT3G48150	AT1G27300	AT5G18150	AT1G27300	AT5G18150
																AT1G76760	AT4G00980	AT3G60390	AT4G37790	AT1G27300	AT5G18150	AT2G46550	AT5G18150	AT2G46550	AT5G18150
																AT1G76760	AT3G02150	AT4G15560	AT4G15560	AT1G05785	AT3G16310	AT1G05785	AT3G16310	AT1G05785	AT3G16310
																AT4G02720	AT4G33690	AT1G34430	AT3G25860	AT1G15130	AT3G17860	AT1G15130	AT3G17860	AT1G15130	AT3G17860
																AT4G13540	AT4G33690	AT1G17380	AT4G28910	AT3G54826	AT4G19700	AT3G54826	AT4G19700	AT3G54826	AT4G19700
																AT4G33690	AT4G33690	AT3G13720	AT5G16880	AT3G44720	AT3G54826	AT3G44720	AT3G54826	AT3G44720	AT3G54826
																AT4G33690	AT5G12230	AT3G01180	AT5G13810	AT2G29330	AT5G06060	AT2G29330	AT5G06060	AT2G29330	AT5G06060
																AT3G16310	AT5G12880	AT3G01180	AT3G09980	AT3G17860	AT4G17030	AT3G17860	AT4G17030	AT4G35110	AT5G65683
																AT3G60600	AT5G12880	AT3G01180	AT4G32190	AT1G67170	AT4G32570	AT1G77210	AT4G35580	AT3G22960	AT5G65683
																AT1G13520	AT1G70410	AT2G25000	AT5G15450	AT1G67170	AT5G04170	AT4G35110	AT5G65683	AT2G23290	AT5G65683
																AT1G13520	AT5G37670	AT1G28360	AT4G26000	AT1G77210	AT4G35580	AT3G22960	AT5G65683	AT3G44720	AT5G65683
																AT1G20770	AT1G24764	AT1G28360	AT5G24660	AT4G35110	AT5G65683	AT2G23290	AT5G65683	AT3G02150	AT5G47310
																AT1G20770	AT5G03050	AT1G47530	AT3G60600	AT3G22960	AT5G65683	AT3G44720	AT5G65683	AT3G16250	AT3G47620
																AT2G38830	AT4G21560	AT4G32440	AT4G32570	AT2G23290	AT5G65683	AT3G02150	AT5G47310	AT1G14920	AT3G16250
																AT3G26900	AT3G58750	AT2G05630	AT2G46550	AT3G44720	AT5G65683	AT3G16250	AT3G47620	AT2G23420	AT3G16250
																AT3G01660	AT5G66480	AT2G20570	AT2G21830	AT3G02150	AT5G47310	AT1G14920	AT3G16250	AT3G02150	AT3G16250
																AT1G27300	AT2G25810	AT3G16310	AT4G34640	AT1G14920	AT3G16250	AT2G23420	AT3G16250	AT1G14920	AT3G05625
																AT3G17668	AT3G48150	AT1G68450	AT4G26640	AT2G23420	AT3G16250	AT3G02150	AT3G16250	AT5G09320	AT5G64780
																AT3G17668	AT3G44720	AT1G35210	AT5G14640	AT3G02150	AT3G16250	AT1G14920	AT3G05625	AT4G28640	AT5G09320
																AT3G16310	AT3G21690	AT1G61340	AT3G54190	AT1G14920	AT3G05625	AT5G09320	AT5G64780	AT3G10260	AT3G60600
																AT3G21690	AT3G60600	AT1G61340	AT3G48150	AT5G09320	AT5G20280	AT4G28640	AT5G09320	AT3G60600	AT5G45300
																AT1G66870	AT3G47620	AT1G61340	AT5G42190	AT5G09320	AT5G64780	AT3G10260	AT3G60600	AT4G04620	AT4G24690
																AT2G42490	AT5G46570	AT1G54770	AT3G48150	AT4G28640	AT5G09320	AT3G60600	AT5G45300	AT3G09085	AT4G35580
																AT3G16310	AT4G14950	AT1G54770	AT2G46550	AT1G18800	AT5G09320	AT4G04620	AT4G24690	AT5G13080	AT5G20920
																AT3G60600	AT4G14950	AT1G54770	AT5G24660	AT3G10260	AT3G60600	AT3G09085	AT4G35580	AT3G47620	AT3G61920
																AT1G09270	AT3G25882	AT3G48150	AT5G48500	AT3G60600	AT5G45300	AT5G13080	AT5G20920	AT3G02150	AT3G61920
																AT1G12920	AT3G58750	AT3G02150	AT5G11550	AT4G04620	AT4G24690	AT3G47620	AT3G61920	AT1G71230	AT2G33500
																AT1G19680	AT3G22960	AT3G62260	AT5G11550	AT3G09085	AT4G35580	AT3G02150	AT3G61920	AT3G07270	AT3G07270
																AT1G69810	AT2G25000	AT1G70410	AT5G23120	AT5G13080	AT5G20920	AT1G02870	AT2G41680	AT1G18660	AT1G18660
																AT1G69810	AT3G02150	AT3G02150	AT5G23120	AT3G02150	AT3G61920	AT1G71230	AT2G33500	AT2G28550	AT3G06430
																AT3G50910	AT5G17450	AT4G35580	AT5G07960	AT1G02870	AT2G41680	AT3G07270	AT3G07270	AT3G06430	AT3G14180
																AT1G17420	AT1G67800	AT1G49850	AT3G48150	AT1G71230	AT2G33500	AT1G18660	AT1G18660	AT3G06430	AT4G28640
																AT1G71230	AT5G38890	AT1G49850	AT2G19650	AT3G07270	AT3G07270	AT2G28550	AT3G06430	AT3G06430	AT3G17860
																AT1G74690	AT5G37780	AT3G02150	AT5G50180	AT1G18660	AT1G18660	AT3G06430	AT3G14180	AT3G06430	AT5G61380
																AT2G25000	AT5G57870	AT4G00980	AT5G09240	AT2G28550	AT3G06430	AT3G06430	AT4G28640	AT3G06430	AT4G11890
																AT1G01260	AT4G02770	AT1G56150	AT4G32570	AT3G06430	AT3G14180	AT3G06430	AT3G17860	AT2G41680	AT5G05190
																		AT1G31240	AT4G31720	AT3G06430	AT4G28640	AT3G06430	AT5G61380	AT5G05190	AT5G19960
																		AT2G43640	AT3G49100	AT3G06430	AT3G17860	AT3G06430	AT4G11890	AT3G02150	AT5G05190
																		AT3G16310	AT4G24310	AT3G06430	AT4G11890	AT2G41680	AT5G05190	AT3G01550	AT4G35580
																		AT3G60600	AT4G24310	AT3G01550	AT4G35580	AT5G05190	AT5G19960	AT2G46550	AT3G01550
																		AT2G22510	AT4G35580	AT1G69690	AT2G41730	AT3G02150	AT5G05190	AT1G69690	AT2G41730
																		AT1G16250	AT5G42190	AT3G07550	AT5G42190	AT3G01550	AT4G35580	AT3G07550	AT5G42190
																		AT3G07780	AT5G11090	AT1G51580	AT1G69690	AT2G46550	AT3G01550	AT1G51580	AT1G69690
																		AT5G11090	AT5G24660	AT1G51580	AT1G69170	AT1G69690	AT2G41730	AT1G51580	AT1G69170
																		AT1G15080	AT3G16310	AT2G45000	AT5G38640	AT3G07550	AT5G42190	AT3G48150	AT5G38640
																		AT1G60010	AT4G35110	AT3G48150	AT5G38640	AT1G51580	AT1G69690	AT3G01690	AT3G14180
																		AT1G68590	AT4G32190	AT3G01690	AT3G14180	AT1G51580	AT1G69170	AT2G23290	AT3G01690
																		AT1G27300	AT1G63120	AT2G23290	AT3G01690	AT2G45000	AT5G38640	AT4G00370	AT4G35580
																		AT1G63120	AT3G16310	AT4G00370	AT4G35580	AT3G48150	AT5G38640	AT1G21010	AT3G26030
																		AT1G50170	AT3G60630	AT1G21010	AT3G26030	AT3G01690	AT3G14180	AT3G47620	AT5G59490
																		AT1G05860	AT5G24660	AT3G60600	AT5G43460	AT2G23290	AT3G01690	AT3G60600	AT5G43460
																		AT3G48150	AT4G32295	AT5G09680	AT5G22630	AT4G00370	AT4G35580	AT1G31540	AT3G47620
																		AT3G02150	AT4G32295	AT3G44720	AT5G09680	AT1G21010	AT3G26030	AT5G09680	AT5G22630
																		AT1G07000	AT5G57910	AT2G29310	AT2G29310	AT3G47620	AT5G59490	AT3G44720	AT5G09680
																		AT4G32190	AT5G57910	AT3G58380	AT4G11100	AT3G60600	AT5G43460	AT2G29310	AT2G29310
																		AT1G48240	AT3G60600	AT3G16310	AT3G20510	AT1G31540	AT3G47620	AT3G58380	AT4G11100
																		AT1G73500	AT3G02150	AT3G20510	AT3G60600	AT5G09680	AT5G22630	AT3G16310	AT3G20510
																		AT1G78340	AT2G29490	AT3G01370	AT5G20280	AT3G44720	AT5G09680	AT3G20510	AT3G60600
																		AT1G28250	AT3G16310	AT1G76760	AT5G13810	AT2G29310	AT2G29310	AT1G04330	AT3G47620
																		AT2G19650	AT5G56220	AT1G76760	AT2G19650	AT3G58380	AT4G11100	AT1G76760	AT5G13810
																		AT5G19960	AT5G56220	AT1G76760	AT4G00980	AT3G16310	AT3G20510	AT1G76760	AT2G19650
																		AT2G38330	AT5G47420	AT1G76760	AT3G02150	AT3G20510	AT3G60600	AT1G76760	AT4G00980
																		AT1G63470	AT4G17950	AT4G02720	AT4G33690	AT1G04330	AT3G47620	AT1G76760	AT3G02150
																		AT1G72030	AT3G48150	AT4G13540	AT4G33690	AT1G76760	AT5G13810	AT4G02720	AT4G33690
																		AT1G27300	AT5G18150	AT4G33690	AT4G33690	AT1G76760	AT2G19650	AT4G13540	AT4G33690
																		AT2G46550	AT5G18150	AT4G33690	AT5G12230	AT1G76760	AT4G00980	AT4G33690	AT4G33690
																		AT1G05785	AT3G16310	AT3G16310	AT5G12880	AT1G76760	AT3G02150	AT4G33690	AT5G12230
																		AT1G15130	AT3G17860	AT3G60600	AT5G12880	AT4G02720	AT4G33690	AT3G16310	AT5G12880
																		AT3G54826	AT4G19700	AT1G20770	AT1G24764	AT4G13540	AT4G33690	AT3G60600	AT5G12880
																		AT3G44720	AT3G54826	AT1G20770	AT5G03050	AT4G33690	AT4G33690	AT1G13520	AT1G70410
																		AT2G29330	AT5G06060	AT2G38830	AT4G21560	AT4G33690	AT5G12230	AT1G13520	AT5G37670
																		AT3G17860	AT4G17030	AT3G26900	AT3G58750	AT3G16310	AT5G12880	AT1G20770	AT1G24764
																		AT1G77210	AT4G35580	AT3G01660	AT5G66480	AT3G60600	AT5G12880	AT1G20770	AT5G03050
																		AT4G35110	AT5G65683	AT1G27300	AT2G25810	AT1G13520	AT1G70410	AT2G38830	AT4G21560
																		AT3G22960	AT5G65683	AT3G17668	AT3G48150	AT1G20770	AT1G24764	AT3G26900	AT3G58750
																		AT2G23290	AT5G65683	AT3G17668	AT3G44720	AT1G20770	AT5G03050	AT3G01660	AT5G66480
																		AT3G44720	AT5G65683	AT3G16310	AT5G56020	AT2G38830	AT4G21560	AT1G27300	AT2G25810
																		AT3G02150	AT5G47310	AT3G60600	AT5G56020	AT3G26900	AT3G58750	AT3G17668	AT3G48150
																		AT3G16250	AT3G47620	AT3G16310	AT3G21690	AT3G01660	AT5G66480	AT3G17668	AT3G44720
																		AT1G14920	AT3G16250	AT3G21690	AT3G60600	AT1G27300	AT2G25810	AT3G16310	AT5G56020
																		AT2G23420	AT3G16250	AT2G42490	AT5G46570	AT3G17668	AT3G48150	AT3G60600	AT5G56020
																		AT3G02150	AT3G16250	AT3G16310	AT4G14950	AT3G17668	AT3G44720	AT3G16310	AT3G21690
																		AT1G14920	AT3G05625	AT3G60600	AT4G14950	AT3G16310	AT5G56020	AT3G21690	AT3G60600
																		AT5G09320	AT5G20280	AT1G68060	AT2G45920	AT3G60600	AT5G56020	AT1G66870	AT3G47620
																		AT5G09320	AT5G64780	AT1G34430	AT2G45920	AT3G16310	AT3G21690	AT3G16310	AT4G14950
																		AT4G28640	AT5G09320	AT1G12920	AT3G58750	AT3G21690	AT3G60600	AT3G60600	AT4G14950
																		AT1G18800	AT5G09320	AT1G19680	AT3G22960	AT1G66870	AT3G47620	AT3G29035	AT4G39820
																		AT3G10260	AT3G60600	AT2G47590	AT5G57170	AT3G16310	AT4G14950	AT1G68060	AT2G45920
																		AT3G60600	AT5G45300	AT1G69810	AT2G25000	AT3G60600	AT4G14950	AT1G34430	AT2G45920
																		AT4G04620	AT4G24690	AT1G69810	AT3G02150	AT3G29035	AT4G39820	AT1G09270	AT3G25882
																		AT1G13030	AT4G04620	AT3G50910	AT5G17450	AT1G68060	AT2G45920	AT1G19680	AT3G22960
																		AT3G09085	AT4G35580	AT1G17420	AT1G67800	AT1G34430	AT2G45920	AT2G47590	AT5G57170
																		AT5G13080	AT5G20920	AT1G74690	AT5G37780	AT1G09270	AT3G25882	AT1G69810	AT3G02150
																		AT3G47620	AT3G61920	AT1G01260	AT4G02770	AT1G12920	AT3G58750	AT3G50910	AT5G17450
																		AT3G02150	AT3G61920			AT1G71230	AT4G28190	AT1G17420	AT1G67800
																		AT1G02870	AT2G41680			AT1G19680	AT3G22960	AT1G74690	AT5G37780
																		AT1G71230	AT2G33500			AT2G47590	AT5G57170	AT1G01260	AT4G02770
																		AT3G07270	AT3G07270			AT1G69810	AT2G25000
																		AT1G18660	AT1G18660			AT1G69810	AT3G02150
																		AT2G28550	AT3G06430			AT3G50910	AT5G17450
																		AT3G06430	AT3G14180			AT1G17420	AT1G67800
																		AT3G06430	AT4G28640			AT1G74690	AT5G37780
																		AT3G06430	AT3G17860			AT1G01260	AT4G02770
																		AT3G06430	AT4G11890
																		AT2G41680	AT5G05190
																		AT5G05190	AT5G19960
																		AT3G02150	AT5G05190
																		AT3G01550	AT4G35580
																		AT2G46550	AT3G01550
																		AT1G69690	AT2G41730
																		AT3G07550	AT5G42190
																		AT1G51580	AT1G69690
																		AT1G51580	AT1G69170
																		AT2G45000	AT5G38640
																		AT3G48150	AT5G38640
																		AT3G01690	AT3G14180
																		AT2G23290	AT3G01690
																		AT4G00370	AT4G35580
																		AT1G21010	AT3G26030
																		AT3G47620	AT5G59490
																		AT3G60600	AT5G43460
																		AT1G31540	AT3G47620
																		AT5G09680	AT5G22630
																		AT3G44720	AT5G09680
																		AT2G29310	AT2G29310
																		AT3G58380	AT4G11100
																		AT3G16310	AT3G20510
																		AT3G20510	AT3G60600
																		AT3G01370	AT5G20280
																		AT3G50920	AT4G35580
																		AT3G50920	AT5G66480
																		AT3G50920	AT3G60600
																		AT1G04330	AT3G47620
																		AT1G76760	AT5G13810
																		AT1G76760	AT2G19650
																		AT1G76760	AT4G00980
																		AT1G76760	AT3G02150
																		AT4G02720	AT4G33690
																		AT4G13540	AT4G33690
																		AT4G33690	AT4G33690
																		AT4G33690	AT5G12230
																		AT1G13520	AT1G70410
																		AT1G13520	AT5G37670
																		AT1G20770	AT1G24764
																		AT1G20770	AT5G03050
																		AT2G38830	AT4G21560
																		AT3G26900	AT3G58750
																		AT3G01660	AT5G66480
																		AT1G27300	AT2G25810
																		AT3G17668	AT3G48150
																		AT3G17668	AT3G44720
																		AT3G16310	AT5G56020
																		AT3G60600	AT5G56020
																		AT3G16310	AT3G21690
																		AT3G21690	AT3G60600
																		AT1G66870	AT3G47620
																		AT2G42490	AT5G46570
																		AT3G16310	AT4G14950
																		AT3G60600	AT4G14950
																		AT3G29035	AT4G39820
																		AT1G68060	AT2G45920
																		AT1G34430	AT2G45920
																		AT1G09270	AT3G25882
																		AT1G12920	AT3G58750
																		AT1G71230	AT4G28190
																		AT1G19680	AT3G22960
																		AT2G47590	AT5G57170
																		AT1G69810	AT2G25000
																		AT1G69810	AT3G02150
																		AT3G50910	AT5G17450
																		AT1G17420	AT1G67800
																		AT1G74690	AT5G37780
																		AT2G25000	AT5G57870
																		AT1G01260	AT4G02770
