# Supplementary material for: Global temporal dynamic landscape of pathogen-mediated subversion of Arabidopsis innate immunity
Source: Sci Rep. 2017 Aug 10;7:7849. doi: 10.1038/s41598-017-08073-z (PMC5552879; doi:10.1038/s41598-017-08073-z)
Supplement: Supplementary file 6 — Supplementary Table S5 [file 41598_2017_8073_MOESM6_ESM.xls]

## Sheet: Supplementary Table S5
Supplementary Table S5. Gene description in DC3000hrp- and DC3000 complexes of five selected genes
AGIs	Gene Description
AT2G04030	CR88 (ATHSP90C) Encodes a chloroplast-targeted 90-kDa heat shock protein located in the stroma involved in red-light mediated deetiolation response and crucial for protein import into the chloroplast stroma. Mutants are resistant to chlorate, have elongated hypocotyls in light, and affect the expression of NR2, CAB, and RBCS but NOT NR1 and NiR.
AT1G17380	JAZ5 (Jasmonate-ZIM-Domain protein t) ROTEIN 5) transcription factor that regulates MYC3/4 transcription factors in Jasmonic acid pathway.
AT4G33030	SQD1 (Sulfoquinovosyl diacylglycerols). Involved in sulfolipid biosynthesis The mRNA is cell-to-cell mobile.
AT4G30490	AFG1-like ATPase family protein; FUNCTIONS IN: ATPase activity, ATP binding; INVOLVED IN: biological_process unknown
AT1G06460	ACD31.2 (Alpha-Crystallin domain 31.2) an alpha-crystallin domain containing protein with homology to small heat shock proteins.

## Sheet: AT2G04030
AT2G04030 Target description and dynamic expression status in DC3000hrp- and DC3000 complexes with AT4G23050
AGIs	Gene Description	Bacterial strain	0hr	2hr	3hr	4hr	6hr	7hr	8hr	10hr	11hr	12hr	14hr	16hr	17.5hr	Bacterial strain	0hr	2hr	3hr	4hr	6hr	7hr	8hr	10hr	11hr	12hr	14hr	16hr	17.5hr
AT2G04030	CR88 (ATHSP90C) Encodes a chloroplast-targeted 90-kDa heat shock protein located in the stroma involved in red-light mediated deetiolation response and crucial for protein import into the chloroplast stroma. Mutants are resistant to chlorate, have elongated hypocotyls in light, and affect the expression of NR2, CAB, and RBCS but NOT NR1 and NiR.	DC3000								X		X	X	X	X	NA
AT4G23050	PAS domain-containing protein tyrosine kinase family protein	DC3000								X		X	X	X	X	NA

## Sheet: AT1G17380
AT1G17380 Target description and dynamic expression status in DC3000hrp- and DC3000 complexes with AT4G28910
AGIs	Gene Description	Bacterial strain	0hr	2hr	3hr	4hr	6hr	7hr	8hr	10hr	11hr	12hr	14hr	16hr	17.5hr	Bacterial strain	0hr	2hr	3hr	4hr	6hr	7hr	8hr	10hr	11hr	12hr	14hr	16hr	17.5hr
AT1G17380	JAZ5 (Jasmonate-ZIM-Domain protein t) ROTEIN 5) transcription factor that regulates MYC3/4 transcription factors in Jasmonic acid pathway.	DC3000						X	X	X	X	X	X	X	X	NA
AT4G28910	Putative interactor of JAZ	DC3000						X	X	X	X	X	X	X	X	NA

## Sheet: AT4G33030
AT4G33030 Target description and dynamic expression status in DC3000hrp- and DC3000 complexes with AT5G56350
AGIs	Gene Description	Bacterial strain	0hr	2hr	3hr	4hr	6hr	7hr	8hr	10hr	11hr	12hr	14hr	16hr	17.5hr	Bacterial strain	0hr	2hr	3hr	4hr	6hr	7hr	8hr	10hr	11hr	12hr	14hr	16hr	17.5hr
AT4G33030	SQD1 (Sulfoquinovosyl diacylglycerols). Involved in sulfolipid biosynthesis The mRNA is cell-to-cell mobile.	DC3000						X	X	X	X	X	X		X	NA
AT5G56350	Pyruvate kinase family protein	DC3000						X	X	X	X	X	X		X	NA

## Sheet: AT4G30490
AT4G30490 Target description and dynamic expression status in DC3000hrp- and DC3000 complexes with AT5G61010
AGIs	Gene Description	Bacterial strain	0hr	2hr	3hr	4hr	6hr	7hr	8hr	10hr	11hr	12hr	14hr	16hr	17.5hr	Bacterial strain	0hr	2hr	3hr	4hr	6hr	7hr	8hr	10hr	11hr	12hr	14hr	16hr	17.5hr
AT4G30490	AFG1-like ATPase family protein; FUNCTIONS IN: ATPase activity, ATP binding; INVOLVED IN: biological_process unknown	NA														DC3000hrpA							X	X	X	X		X	X
AT5G61010	A member of EXO70 gene family, putative exocyst subunits, conserved in land plants. Arabidopsis thaliana contains 23 putative EXO70 genes, which can be classified into eight clusters on the phylogenetic tree.	NA														DC3000hrpA							X	X	X	X		X	X

## Sheet: AT1G06460
AT1G06460 Target description and dynamic expression status in DC3000hrp- and DC3000 complexes with AT2G24860 and AT4G35250
AGIs	Gene Description	Bacterial strain	0hr	2hr	3hr	4hr	6hr	7hr	8hr	10hr	11hr	12hr	14hr	16hr	17.5hr	Bacterial strain	0hr	2hr	3hr	4hr	6hr	7hr	8hr	10hr	11hr	12hr	14hr	16hr	17.5hr
AT1G06460	ACD31.2 (Alpha-Crystallin domain 31.2) an alpha-crystallin domain containing protein with homology to small heat shock proteins.	DC3000			X	X		X	X		X	X	X	X	X	DC3000hrpA						X		X	X	X	X	X	X
AT2G24860	DnaJ/Hsp40 cysteine-rich domain superfamily protein	DC3000			X	X		X	X		X	X	X	X	X	NA
AT4G35250	HCF244 is a member of the atypical short-chain dehydrogenase/reductase superfamily, a modified group, which has lost enzyme activity.HCF244 interacts with unknown partners in a 200-400 kD membrane associated complex.	DC3000			X	X		X	X		X	X	X	X	X	DC3000hrpA						X		X	X	X	X	X	X
