# Supplementary material for: Global temporal dynamic landscape of pathogen-mediated subversion of Arabidopsis innate immunity
Source: Sci Rep. 2017 Aug 10;7:7849. doi: 10.1038/s41598-017-08073-z (PMC5552879; doi:10.1038/s41598-017-08073-z)
Supplement: Supplementary file 7 — Supplementary Table S6 [file 41598_2017_8073_MOESM7_ESM.xls]

## Sheet: 1-Complex 2
Term	Count	%	PValue	Fold Enrichment	FDR
GO:0009536~plastid	327	29.2748	3.20309e-43	1.98357	4.1065e-40
GO:0009507~chloroplast	325	29.0958	2.70892e-44	2.01282	3.47295e-41
GO:0032553~ribonucleotide binding	129	11.5488	0.0843848	1.12631	73.4298
GO:0032555~purine ribonucleotide binding	129	11.5488	0.0843848	1.12631	73.4298
GO:0044435~plastid part	127	11.3697	2.10137e-23	2.55149	2.69404e-20
GO:0044434~chloroplast part	120	10.7431	3.93211e-21	2.48667	5.04112e-18
membrane	119	10.6535	0.0137919	1.22689	16.7673
transit peptide	97	8.68397	3.7008e-15	2.39281	4.84057e-12
chloroplast	96	8.59445	2.26524e-21	2.96929	2.99353e-18
nucleotide-binding	96	8.59445	0.046741	1.19692	46.8784
transmembrane	95	8.50492	0.0844039	1.16164	68.8172
plastid	93	8.32587	9.63673e-21	2.97174	1.2735e-17
atp-binding	85	7.60967	0.0626084	1.19503	57.4465
hydrolase	82	7.34109	0.00452156	1.35592	5.81302
transit peptide:Chloroplast	81	7.25157	6.72403e-19	2.91248	1.03648e-15
alternative splicing	78	6.98299	0.0025087	1.40118	3.26494
transferase	78	6.98299	0.0343879	1.24704	37.0252
GO:0031090~organelle membrane	63	5.64011	0.00210013	1.46696	2.65929
GO:0004672~protein kinase activity	62	5.55058	0.0368925	1.27821	43.1713
GO:0009532~plastid stroma	61	5.46106	1.88512e-12	2.7283	2.41686e-09
kinase	59	5.28201	0.0033612	1.46742	4.3518
GO:0009791~post-embryonic development	57	5.10295	0.000947957	1.55487	1.53162
GO:0004674~protein serine/threonine kinase activity	56	5.01343	0.0299063	1.31437	36.6484
GO:0031967~organelle envelope	55	4.9239	0.00462831	1.45946	5.77406
GO:0031975~envelope	55	4.9239	0.00532528	1.4478	6.61643
GO:0009570~chloroplast stroma	53	4.74485	1.74699e-09	2.49466	2.23971e-06
GO:0009579~thylakoid	51	4.5658	1.71894e-06	2.0534	0.00220373
GO:0048608~reproductive structure development	50	4.47628	0.00133155	1.58782	2.14511
GO:0003006~reproductive developmental process	50	4.47628	0.00897368	1.43829	13.6447
GO:0009941~chloroplast envelope	48	4.29722	9.3049e-07	2.15662	0.00119292
GO:0009526~plastid envelope	48	4.29722	3.45399e-06	2.05838	0.00442807
phosphoprotein	46	4.11817	0.0851239	1.26254	69.1397
GO:0031976~plastid thylakoid	42	3.76007	3.42527e-07	2.39279	0.000439133
GO:0009534~chloroplast thylakoid	42	3.76007	3.42527e-07	2.39279	0.000439133
GO:0031984~organelle subcompartment	42	3.76007	3.98931e-07	2.37908	0.000511446
GO:0044436~thylakoid part	42	3.76007	5.90264e-07	2.34548	0.000756741
mutagenesis site	42	3.76007	4.24775e-06	2.15148	0.0065475
GO:0034357~photosynthetic membrane	39	3.4915	1.74389e-06	2.33634	0.00223572
GO:0042651~thylakoid membrane	38	3.40197	6.7416e-07	2.46302	0.000864298
GO:0010154~fruit development	38	3.40197	0.000131161	1.95161	0.213243
IPR002885:Pentatricopeptide repeat	37	3.31244	0.000710323	1.81608	1.14196
GO:0070011~peptidase activity, acting on L-amino acid peptides	37	3.31244	0.00991387	1.54228	13.911
GO:0008233~peptidase activity	37	3.31244	0.0288206	1.42784	35.5741
GO:0055035~plastid thylakoid membrane	36	3.22292	1.52207e-06	2.45408	0.00195134
GO:0009535~chloroplast thylakoid membrane	36	3.22292	1.52207e-06	2.45408	0.00195134
repeat:PPR 3	36	3.22292	0.000533394	1.83993	0.819049
repeat:PPR 2	36	3.22292	0.000666533	1.81921	1.02251
repeat:PPR 1	36	3.22292	0.000666533	1.81921	1.02251
GO:0048316~seed development	35	3.13339	0.000501882	1.88076	0.813658
repeat:PPR 5	35	3.13339	0.00077815	1.82202	1.19278
repeat:PPR 4	35	3.13339	0.000949913	1.80112	1.45426
repeat:PPR 6	34	3.04387	0.0013049	1.78654	1.99263
repeat:PPR 7	33	2.95434	0.0016017	1.78414	2.44064
GO:0006396~RNA processing	33	2.95434	0.00226866	1.75702	3.62882
receptor	32	2.86482	0.00122009	1.86028	1.60039
GO:0008610~lipid biosynthetic process	32	2.86482	0.00200801	1.78999	3.21828
coiled coil	32	2.86482	0.0081583	1.63562	10.2601
repeat:PPR 8	31	2.77529	0.00360689	1.73021	5.41762
repeat:PPR 10	30	2.68577	0.000475712	1.99735	0.730778
GO:0009793~embryonic development ending in seed dormancy	30	2.68577	0.00147674	1.87209	2.37638
repeat:PPR 9	30	2.68577	0.00261178	1.79018	3.95103
cell membrane	30	2.68577	0.00434396	1.74822	5.59071
GO:0044271~nitrogen compound biosynthetic process	30	2.68577	0.0699518	1.37632	69.2782
Protease	26	2.32766	0.00323204	1.88367	4.18786
GO:0046394~carboxylic acid biosynthetic process	25	2.23814	0.0748614	1.42242	71.8138
GO:0016053~organic acid biosynthetic process	25	2.23814	0.0748614	1.42242	71.8138
GO:0031225~anchored to membrane	24	2.14861	0.0562684	1.48268	52.4066
GO:0051186~cofactor metabolic process	22	1.96956	0.00924721	1.83049	14.0318
GO:0004175~endopeptidase activity	22	1.96956	0.0318688	1.61881	38.548
GO:0006259~DNA metabolic process	22	1.96956	0.0770906	1.45916	72.899
GO:0009657~plastid organization	21	1.88004	1.5702e-09	5.29883	2.5554e-06
GO:0015979~photosynthesis	21	1.88004	6.44073e-05	2.78567	0.104767
GO:0016779~nucleotidyltransferase activity	20	1.79051	0.000289601	2.57124	0.434501
GO:0043933~macromolecular complex subunit organization	20	1.79051	0.0440201	1.6065	51.9365
repeat:PPR 11	20	1.79051	0.0461362	1.59127	51.7173
GO:0016791~phosphatase activity	20	1.79051	0.081759	1.48598	72.2609
SM00382:AAA	19	1.70098	0.0388857	1.64797	37.2614
glycosidase	19	1.70098	0.0825495	1.50784	67.9722
repeat:PPR 12	18	1.61146	0.0567334	1.60263	59.3555
GO:0065003~macromolecular complex assembly	18	1.61146	0.0746902	1.5476	71.7288
GO:0007166~cell surface receptor linked signal transduction	17	1.52193	0.00189083	2.40632	3.03317
GO:0048366~leaf development	17	1.52193	0.00590782	2.14477	9.19277
GO:0004518~nuclease activity	17	1.52193	0.00827118	2.06931	11.7384
GO:0048827~phyllome development	17	1.52193	0.0150659	1.93449	21.8901
IPR013210:Leucine-rich repeat, N-terminal	17	1.52193	0.0211566	1.86232	29.2226
GO:0034621~cellular macromolecular complex subunit organization	17	1.52193	0.0349937	1.74618	43.9935
GO:0005694~chromosome	17	1.52193	0.0687231	1.59276	59.86
GO:0034660~ncRNA metabolic process	17	1.52193	0.0931529	1.52369	79.6346
thylakoid	16	1.43241	0.00346109	2.3537	4.4784
GO:0051188~cofactor biosynthetic process	16	1.43241	0.00356821	2.33599	5.65145
GO:0006732~coenzyme metabolic process	16	1.43241	0.0213117	1.90473	29.5724
lipoprotein	16	1.43241	0.0289247	1.83813	32.1505
repeat:PPR 13	16	1.43241	0.048909	1.70137	53.836
GO:0007049~cell cycle	16	1.43241	0.0803368	1.58728	74.4093
GO:0007169~transmembrane receptor protein tyrosine kinase signaling pathway	15	1.34288	0.00140357	2.67853	2.25989
GO:0007167~enzyme linked receptor protein signaling pathway	15	1.34288	0.00140357	2.67853	2.25989
propeptide:Removed in mature form	15	1.34288	0.00303092	2.45659	4.57133
repeat:PPR 14	15	1.34288	0.026041	1.90143	33.4175
GO:0009309~amine biosynthetic process	15	1.34288	0.0574491	1.70691	61.8208
GO:0034622~cellular macromolecular complex assembly	15	1.34288	0.0653103	1.67408	66.6857
compositionally biased region:Ser-rich	15	1.34288	0.0682303	1.6579	66.3561
GO:0005976~polysaccharide metabolic process	15	1.34288	0.0905099	1.59	78.6468
GO:0042170~plastid membrane	14	1.25336	0.000503538	3.10973	0.64364
GO:0051301~cell division	14	1.25336	0.0319669	1.91174	41.0652
GO:0009414~response to water deprivation	14	1.25336	0.0405621	1.84656	49.0275
GO:0008236~serine-type peptidase activity	14	1.25336	0.0446979	1.82032	49.7152
GO:0017171~serine hydrolase activity	14	1.25336	0.0446979	1.82032	49.7152
GO:0009415~response to water	14	1.25336	0.0563253	1.75673	61.0732
GO:0034470~ncRNA processing	14	1.25336	0.060323	1.73794	63.6718
GO:0009658~chloroplast organization	13	1.16383	4.29784e-06	5.29441	0.00699423
GO:0008237~metallopeptidase activity	13	1.16383	0.000422993	3.3806	0.634041
cell cycle	13	1.16383	0.00315311	2.70371	4.08754
GO:0009295~nucleoid	12	1.07431	4.96909e-07	6.9773	0.000637056
GO:0031969~chloroplast membrane	12	1.07431	0.000809235	3.34124	1.03253
GO:0019684~photosynthesis, light reaction	12	1.07431	0.00100559	3.27726	1.62402
GO:0042440~pigment metabolic process	12	1.07431	0.00404321	2.75809	6.38075
GO:0018130~heterocycle biosynthetic process	12	1.07431	0.0269847	2.11036	35.9299
GO:0006720~isoprenoid metabolic process	12	1.07431	0.0297129	2.07886	38.7917
GO:0048580~regulation of post-embryonic development	12	1.07431	0.0463488	1.93449	53.8068
repeat:PPR 15	12	1.07431	0.0677696	1.807	66.0988
repeat:PPR 17	11	0.984781	0.00427901	2.90359	6.39632
GO:0004519~endonuclease activity	11	0.984781	0.00452183	2.89339	6.58657
GO:0009108~coenzyme biosynthetic process	11	0.984781	0.00520344	2.83726	8.13993
GO:0008238~exopeptidase activity	11	0.984781	0.00671708	2.73614	9.63606
gpi-anchor	11	0.984781	0.0110694	2.55173	13.6791
GO:0008299~isoprenoid biosynthetic process	11	0.984781	0.0236416	2.25976	32.2518
repeat:PPR 16	11	0.984781	0.0387909	2.074	45.6567
helicase	11	0.984781	0.0401898	2.07328	41.8462
GO:0006399~tRNA metabolic process	11	0.984781	0.0560036	1.94926	60.8566
methyltransferase	11	0.984781	0.0564575	1.95132	53.605
repeat:PPR 18	10	0.895255	0.00154998	3.61885	2.36272
GO:0034062~RNA polymerase activity	10	0.895255	0.0029581	3.31653	4.35606
ath00240:Pyrimidine metabolism	10	0.895255	0.00387929	3.10354	4.04794
GO:0004540~ribonuclease activity	10	0.895255	0.0108159	2.7243	15.0826
GO:0009909~regulation of flower development	10	0.895255	0.0209037	2.44357	29.093
ath00230:Purine metabolism	10	0.895255	0.0448024	2.08836	38.5718
GO:0006260~DNA replication	10	0.895255	0.0831728	1.88731	75.6638
GO:0043623~cellular protein complex assembly	10	0.895255	0.0864628	1.87209	77.0468
SM00219:TyrKc	10	0.895255	0.0964426	1.82424	69.6403
SM00028:TPR	9	0.80573	0.0314998	2.42363	31.3542
GO:0046148~pigment biosynthetic process	9	0.80573	0.0333318	2.40144	42.403
Auxin signaling pathway	9	0.80573	0.0369263	2.3601	39.1782
GO:0031978~plastid thylakoid lumen	9	0.80573	0.0400111	2.31066	40.7558
GO:0009543~chloroplast thylakoid lumen	9	0.80573	0.0400111	2.31066	40.7558
carbohydrate metabolism	9	0.80573	0.0456725	2.26176	46.0861
Lipid metabolism	9	0.80573	0.0544659	2.13781	36.8266
GO:0006721~terpenoid metabolic process	9	0.80573	0.0600577	2.13189	63.5046
GO:0003924~GTPase activity	9	0.80573	0.0612364	2.12327	61.3266
cell division	9	0.80573	0.0640253	2.10805	58.2887
GO:0031977~thylakoid lumen	9	0.80573	0.0843624	1.9769	67.6942
GO:0008509~anion transmembrane transporter activity	9	0.80573	0.0880305	1.96149	74.9766
GO:0016044~membrane organization	9	0.80573	0.0897927	1.95257	78.3711
IPR019734:Tetratricopeptide repeat	9	0.80573	0.0920103	1.94369	78.9889
GO:0009508~plastid chromosome	8	0.716204	1.58824e-05	8.78623	0.02036
GO:0000229~cytoplasmic chromosome	8	0.716204	1.58824e-05	8.78623	0.02036
GO:0042646~plastid nucleoid	8	0.716204	7.12739e-05	7.18873	0.0913377
GO:0009527~plastid outer membrane	8	0.716204	0.00132468	4.65153	1.68506
repeat:PPR 19	8	0.716204	0.00439173	3.81904	6.55952
GO:0003899~DNA-directed RNA polymerase activity	8	0.716204	0.0194242	2.90591	25.5391
lipid moiety-binding region:GPI-anchor amidated serine	8	0.716204	0.0376405	2.5281	44.6455
GO:0031968~organelle outer membrane	8	0.716204	0.0418084	2.47113	42.1622
GO:0046658~anchored to plasma membrane	8	0.716204	0.0481412	2.39624	46.876
GO:0016114~terpenoid biosynthetic process	8	0.716204	0.0501533	2.38092	56.7162
GO:0019867~outer membrane	8	0.716204	0.0587291	2.29206	53.9732
IPR011545:DNA/RNA helicase, DEAD/DEAH box type, N-terminal	8	0.716204	0.0807379	2.13425	74.3517
IPR004159:Protein of unknown function DUF248, methyltransferase putative	7	0.626679	0.00172087	5.29117	2.7455
GO:0016116~carotenoid metabolic process	7	0.626679	0.00214872	5.07805	3.4401
GO:0016108~tetraterpenoid metabolic process	7	0.626679	0.00214872	5.07805	3.4401
GO:0009707~chloroplast outer membrane	7	0.626679	0.00235668	4.94225	2.97964
GO:0016125~sterol metabolic process	7	0.626679	0.00345093	4.64279	5.47056
GO:0042214~terpene metabolic process	7	0.626679	0.00459665	4.39182	7.22381
GO:0004521~endoribonuclease activity	7	0.626679	0.0191381	3.26915	25.2118
GO:0004222~metalloendopeptidase activity	7	0.626679	0.0209723	3.20377	27.2869
transit peptide:Thylakoid	7	0.626679	0.0343458	2.8556	41.6511
domain:ABC transporter	7	0.626679	0.0461255	2.662	51.7089
GO:0008033~tRNA processing	7	0.626679	0.0464878	2.66389	53.9163
GO:0004180~carboxypeptidase activity	7	0.626679	0.0526409	2.58369	55.6471
ath00270:Cysteine and methionine metabolism	7	0.626679	0.0615467	2.44403	49.1004
GO:0008202~steroid metabolic process	7	0.626679	0.0676407	2.42534	68.012
GO:0009110~vitamin biosynthetic process	7	0.626679	0.0843923	2.2887	76.1853
GO:0006766~vitamin metabolic process	7	0.626679	0.0983261	2.19591	81.4451
IPR006042:Xanthine/uracil permease	6	0.537153	0.000100286	11.3382	0.161973
IPR006043:Xanthine/uracil/vitamin C permease	6	0.537153	0.000157058	10.466	0.253557
plastid outer membrane	6	0.537153	0.000658495	8.04182	0.866714
GO:0009668~plastid membrane organization	6	0.537153	0.000777146	7.73798	1.25728
GO:0010027~thylakoid membrane organization	6	0.537153	0.000777146	7.73798	1.25728
transit peptide:Chloroplast and mitochondrion	6	0.537153	0.000897091	7.47896	1.37392
zymogen	6	0.537153	0.00321014	5.79011	4.16003
GO:0016109~tetraterpenoid biosynthetic process	6	0.537153	0.00375666	5.57134	5.94142
GO:0016117~carotenoid biosynthetic process	6	0.537153	0.00375666	5.57134	5.94142
IPR002917:GTP-binding protein, HSR1-related	6	0.537153	0.00417711	5.44235	6.54194
GO:0046246~terpene biosynthetic process	6	0.537153	0.00448928	5.35706	7.06081
GO:0016126~sterol biosynthetic process	6	0.537153	0.0111228	4.35261	16.6424
GO:0006760~folic acid and derivative metabolic process	6	0.537153	0.0111228	4.35261	16.6424
GO:0005982~starch metabolic process	6	0.537153	0.0143277	4.09658	20.932
GO:0016891~endoribonuclease activity, producing 5'-phosphomonoesters	6	0.537153	0.0191546	3.81401	25.2307
GO:0009615~response to virus	6	0.537153	0.0248967	3.57137	33.6553
GO:0042401~biogenic amine biosynthetic process	6	0.537153	0.0274807	3.48209	36.4594
GO:0016893~endonuclease activity, active with either ribo- or deoxyribonucleic acids and producing 5'-phosphomonoesters	6	0.537153	0.0290234	3.43261	35.776
GO:0019887~protein kinase regulator activity	6	0.537153	0.0349698	3.26915	41.4417
compositionally biased region:His-rich	6	0.537153	0.0373092	3.20527	44.351
GO:0006694~steroid biosynthetic process	6	0.537153	0.0394835	3.16554	48.0869
GO:0019207~kinase regulator activity	6	0.537153	0.0416169	3.12056	47.221
IPR011525:Aux/IAA-ARF-dimerisation	6	0.537153	0.054817	2.89486	59.7972
domain:Aux/IAA-ARF	6	0.537153	0.0652296	2.74737	64.6467
Serine protease	6	0.537153	0.0676178	2.73118	60.3556
GO:0016866~intramolecular transferase activity	6	0.537153	0.0803797	2.59065	71.6278
methylation	6	0.537153	0.0815425	2.58487	67.5045
carboxypeptidase	6	0.537153	0.0815425	2.58487	67.5045
GO:0010073~meristem maintenance	6	0.537153	0.0815815	2.57933	74.9672
GO:0048584~positive regulation of response to stimulus	6	0.537153	0.0867371	2.53243	77.1587
GO:0009528~plastid inner membrane	6	0.537153	0.0933564	2.47113	71.5345
GO:0043572~plastid fission	5	0.447628	0.00240071	8.29069	3.83619
GO:0051607~defense response to virus	5	0.447628	0.00783652	6.10893	12.0179
GO:0010565~regulation of cellular ketone metabolic process	5	0.447628	0.0113059	5.52713	16.8933
GO:0009396~folic acid and derivative biosynthetic process	5	0.447628	0.0113059	5.52713	16.8933
palmitate	5	0.447628	0.0117843	5.48306	14.5001
lipid moiety-binding region:S-palmitoyl cysteine	5	0.447628	0.0148928	5.09929	20.6492
GO:0002252~immune effector process	5	0.447628	0.0156326	5.04651	22.6183
GO:0008173~RNA methyltransferase activity	5	0.447628	0.0250054	4.40078	31.6623
ath00100:Steroid biosynthesis	5	0.447628	0.0257346	4.2972	24.2075
SM00645:Pept_C1	5	0.447628	0.0334911	4.03939	32.995
repeat:PPR 20	5	0.447628	0.0379373	3.86843	44.908
IPR003311:AUX/IAA protein	5	0.447628	0.055625	3.43582	60.3491
GO:0016538~cyclin-dependent protein kinase regulator activity	5	0.447628	0.0591642	3.36531	60.0231
IPR000668:Peptidase C1A, papain C-terminal	5	0.447628	0.0665032	3.23949	67.1206
IPR004348:Protein of unknown function DUF246, plant	5	0.447628	0.0665032	3.23949	67.1206
IPR015467:Thioredoxin, core	5	0.447628	0.0783986	3.06438	73.2761
IPR013128:Peptidase C1A, papain	5	0.447628	0.0847168	2.98374	76.0884
IPR000169:Peptidase, cysteine peptidase active site	5	0.447628	0.0912753	2.90724	78.7123
SM00317:SET	5	0.447628	0.0930491	2.88528	68.2727
short sequence motif:EAR-like (transcriptional repression)	5	0.447628	0.0934002	2.87652	77.9412
PIRSF015708:Arabidopsis thaliana hypothetical protein At2g41080	5	0.447628	0.0937177	2.87442	73.8781
GO:0009616~virus induced gene silencing	4	0.358102	0.00243273	13.2651	3.8864
GO:0052018~modulation by symbiont of RNA levels in host	4	0.358102	0.00243273	13.2651	3.8864
GO:0052249~modulation of RNA levels in other organism during symbiotic interaction	4	0.358102	0.00243273	13.2651	3.8864
GO:0044003~modification by symbiont of host morphology or physiology	4	0.358102	0.0037685	11.607	5.95962
PIRSF005349:xanthine/uracil permease	4	0.358102	0.00521474	10.4757	6.88395
SM00535:RIBOc	4	0.358102	0.00578501	10.2821	6.5922
GO:0010020~chloroplast fission	4	0.358102	0.0100815	8.44143	15.2024
GO:0016119~carotene metabolic process	4	0.358102	0.0100815	8.44143	15.2024
GO:0004525~ribonuclease III activity	4	0.358102	0.01049	8.32148	14.6611
IPR013783:Immunoglobulin-like fold	4	0.358102	0.0107789	8.24598	16.0684
IPR000999:Ribonuclease III	4	0.358102	0.0107789	8.24598	16.0684
GO:0045786~negative regulation of cell cycle	4	0.358102	0.0130181	7.73798	19.2048
SM00228:PDZ	4	0.358102	0.014374	7.5402	15.6488
PIRSF002707:auxin-induced protein Aux28	4	0.358102	0.0193109	6.73436	23.3567
IPR001478:PDZ/DHR/GLGF	4	0.358102	0.0260747	6.04705	34.7566
GO:0009967~positive regulation of signal transduction	4	0.358102	0.0343209	5.4621	43.3547
repeat:PPR 22	4	0.358102	0.0372881	5.27926	44.3323
repeat:PPR 21	4	0.358102	0.0433126	4.98597	49.4665
GO:0010647~positive regulation of cell communication	4	0.358102	0.0523499	4.64279	58.3168
GO:0010075~regulation of meristem growth	4	0.358102	0.0591906	4.4217	62.9528
GO:0045036~protein targeting to chloroplast	4	0.358102	0.0664273	4.22071	67.3277
GO:0005527~macrolide binding	4	0.358102	0.0687698	4.16074	65.7386
GO:0005528~FK506 binding	4	0.358102	0.0687698	4.16074	65.7386
GO:0016776~phosphotransferase activity, phosphate group as acceptor	4	0.358102	0.0687698	4.16074	65.7386
ath00906:Carotenoid biosynthesis	4	0.358102	0.0707829	4.06281	54.1807
GO:0008144~drug binding	4	0.358102	0.0848513	3.81401	73.6326
IPR005333:Transcription factor, TCP	4	0.358102	0.0868068	3.77941	76.9558
IPR017887:Transcription factor TCP subgroup	4	0.358102	0.0868068	3.77941	76.9558
PIRSF000077:thioredoxin	4	0.358102	0.086914	3.77124	71.0722
ath03060:Protein export	4	0.358102	0.0873396	3.72424	62.1522
domain:TCP	4	0.358102	0.0885274	3.73948	76.0411
IPR006662:Thioredoxin-like subdomain	4	0.358102	0.0955593	3.62823	80.2777
IPR001179:Peptidyl-prolyl cis-trans isomerase, FKBP-type	4	0.358102	0.0955593	3.62823	80.2777
PIRSF029751:PIRSF029751	3	0.268577	0.0163976	14.1421	20.1918
GO:0004133~glycogen debranching enzyme activity	3	0.268577	0.0174079	13.7304	23.2037
IPR004143:Biotin/lipoate A/B protein ligase	3	0.268577	0.0177357	13.6059	25.1168
IPR002044:Glycoside hydrolase, carbohydrate-binding	3	0.268577	0.0177357	13.6059	25.1168
spermidine biosynthesis	3	0.268577	0.0229976	12.0627	26.4691
PIRSF032572:MUB	3	0.268577	0.0239136	11.7851	28.1209
PIRSF032572:membrane-anchored ubiquitin-fold protein, HCG-1 type	3	0.268577	0.0239136	11.7851	28.1209
GO:0000373~Group II intron splicing	3	0.268577	0.0246814	11.607	33.4165
GO:0016120~carotene biosynthetic process	3	0.268577	0.0246814	11.607	33.4165
IPR009044:ssDNA-binding transcriptional regulator	3	0.268577	0.0258328	11.3382	34.4942
IPR017000:Membrane-anchored ubiquitin-fold protein, HCG-1	3	0.268577	0.0258328	11.3382	34.4942
ath00531:Glycosaminoglycan degradation	3	0.268577	0.0260029	11.1727	24.4291
site:Deprotonates C-terminal active site Cys	3	0.268577	0.0262546	11.2184	33.6423
protein kinase inhibitor	3	0.268577	0.0313219	10.3395	34.3309
PIRSF017811:CDK_inhib_pln	3	0.268577	0.0325531	10.1015	36.3306
PIRSF000346:Dlt9_acylACP_des	3	0.268577	0.0325531	10.1015	36.3306
GO:0019747~regulation of isoprenoid metabolic process	3	0.268577	0.0335808	9.94883	42.6441
GO:0045300~acyl-[acyl-carrier-protein] desaturase activity	3	0.268577	0.0344937	9.80746	41.0058
IPR003175:Cyclin-dependent kinase inhibitor	3	0.268577	0.035122	9.71847	43.8923
IPR016701:Cyclin-dependent kinase inhibitor, plant	3	0.268577	0.035122	9.71847	43.8923
IPR005067:Fatty acid desaturase, type 2	3	0.268577	0.035122	9.71847	43.8923
rna-mediated gene silencing	3	0.268577	0.040632	9.04705	42.1992
GO:0007050~cell cycle arrest	3	0.268577	0.0435183	8.70522	51.5242
GO:0008295~spermidine biosynthetic process	3	0.268577	0.0435183	8.70522	51.5242
GO:0045736~negative regulation of cyclin-dependent protein kinase activity	3	0.268577	0.0435183	8.70522	51.5242
GO:0019210~kinase inhibitor activity	3	0.268577	0.0446826	8.58153	49.7031
GO:0004045~aminoacyl-tRNA hydrolase activity	3	0.268577	0.0446826	8.58153	49.7031
GO:0030291~protein serine/threonine kinase inhibitor activity	3	0.268577	0.0446826	8.58153	49.7031
GO:0004860~protein kinase inhibitor activity	3	0.268577	0.0446826	8.58153	49.7031
GO:0004861~cyclin-dependent protein kinase inhibitor activity	3	0.268577	0.0446826	8.58153	49.7031
GO:0010207~photosystem II assembly	3	0.268577	0.0543882	7.73798	59.7522
GO:0008216~spermidine metabolic process	3	0.268577	0.0543882	7.73798	59.7522
GO:0006400~tRNA modification	3	0.268577	0.0543882	7.73798	59.7522
domain:ABC transmembrane type-1	3	0.268577	0.0576974	7.47896	59.9911
SM00463:SMR	3	0.268577	0.0646908	7.06893	54.438
GO:0033673~negative regulation of kinase activity	3	0.268577	0.0660925	6.96418	67.1365
GO:0006469~negative regulation of protein kinase activity	3	0.268577	0.0660925	6.96418	67.1365
GO:0051348~negative regulation of transferase activity	3	0.268577	0.0660925	6.96418	67.1365
IPR012348:Ribonucleotide reductase-related	3	0.268577	0.0689786	6.80293	68.5019
site:Contributes to redox potential value	3	0.268577	0.0700509	6.73106	67.3553
SM00020:Tryp_SPc	3	0.268577	0.0747223	6.52517	59.8619
GO:0035196~gene silencing by miRNA, production of miRNAs	3	0.268577	0.0785394	6.33107	73.5831
GO:0010267~RNA interference, production of ta-siRNAs	3	0.268577	0.0785394	6.33107	73.5831
GO:0046890~regulation of lipid biosynthetic process	3	0.268577	0.0785394	6.33107	73.5831
GO:0016868~intramolecular transferase activity, phosphotransferases	3	0.268577	0.0805417	6.24111	71.7028
domain:PPIase FKBP-type	3	0.268577	0.0831692	6.11915	73.7756
repeat:PPR 23	3	0.268577	0.0831692	6.11915	73.7756
PIRSF000050:cytochrome P450 CYP4B1	3	0.268577	0.0890625	5.89256	71.9871
GO:0016122~xanthophyll metabolic process	3	0.268577	0.0916436	5.80348	79.0759
GO:0000079~regulation of cyclin-dependent protein kinase activity	3	0.268577	0.0916436	5.80348	79.0759
GO:0050897~cobalt ion binding	3	0.268577	0.0939421	5.72102	77.3074
IPR002625:Smr protein/MutS2 C-terminal	3	0.268577	0.0955128	5.66911	80.2613
domain:PDZ	3	0.268577	0.0969603	5.60922	79.2393
folate biosynthesis	2	0.179051	0.0811111	24.1255	67.3022
PIRSF028631:PIRSF028631	2	0.179051	0.0828336	23.5702	69.2581
PIRSF016262:lipoyltransferase	2	0.179051	0.0828336	23.5702	69.2581
PIRSF006806:FTHF_cligase	2	0.179051	0.0828336	23.5702	69.2581
GO:0010322~regulation of isopentenyl diphosphate biosynthetic process, mevalonate-independent pathway	2	0.179051	0.0841657	23.2139	76.0892
GO:0009200~deoxyribonucleoside triphosphate metabolic process	2	0.179051	0.0841657	23.2139	76.0892
GO:0030272~5-formyltetrahydrofolate cyclo-ligase activity	2	0.179051	0.0853611	22.8841	73.8525
GO:0016636~oxidoreductase activity, acting on the CH-CH group of donors, iron-sulfur protein as acceptor	2	0.179051	0.0853611	22.8841	73.8525
IPR002698:5-formyltetrahydrofolate cyclo-ligase	2	0.179051	0.0861631	22.6764	76.6918
IPR000544:Lipoate-protein ligase B	2	0.179051	0.0861631	22.6764	76.6918
IPR019259:Protein of unknown function DUF2261, transmembrane	2	0.179051	0.0861631	22.6764	76.6918
binding site:S-adenosylmethioninamine	2	0.179051	0.0869423	22.4369	75.3907
region of interest:S-adenosylmethioninamine binding	2	0.179051	0.0869423	22.4369	75.3907
domain:RNase III 1	2	0.179051	0.0869423	22.4369	75.3907
domain:Dicer dsRNA-binding fold	2	0.179051	0.0869423	22.4369	75.3907
region of interest:Putrescine binding	2	0.179051	0.0869423	22.4369	75.3907
binding site:Putrescine	2	0.179051	0.0869423	22.4369	75.3907
repeat:PbH1 6	2	0.179051	0.0869423	22.4369	75.3907
short sequence motif:DECH box	2	0.179051	0.0869423	22.4369	75.3907
domain:RNase III 2	2	0.179051	0.0869423	22.4369	75.3907

## Sheet: Supplementary Table S6
Supplementary Table S6. Significantly enriched GO terms in the effector targets and 2 degree effector targets
Worksheet No.	Go terms for set of genes
1	Significantly enriched GO terms in the effector targets and 2 degree effector targets that are differentially regulated by DC3000hrpA-
2	Significantly enriched GO terms in the unique effector targets and 2 degree effector targets that are differentially regulated by only DC3000

## Sheet: DC3000hrpA-GO terms
Significantly enriched GO terms in the effector targets and 2 degree effector targets that are differentially regulated by DC3000hrpA-
Sr. No.	Go term	Count	%
1	GO:0016021; membrane or integral component of membrane	58	32.76
2	GO:0009507; chloroplast	52	29.33
3	GO:0006355; regulation of transcription, DNA-templated	25	14.12
4	GO:0005783 endoplasmic reticulum	11	6.21
5	GO:0005524 ATP binding	11	6.21

## Sheet: DC3000-unqiue GO terms
Significantly enriched GO terms in the unique effector targets and 2 degree effector targets that are differentially regulated by only DC3000
Sr. No.	Go term	Count	%
1	GO:0016021; membrane or integral component of membrane	29	21.48
2	GO:0006355; regulation of transcription, DNA-templated	27	20
3	GO:0009507; chloroplast	26	19.26
4	KEGG pathway, metabolic pathways (amino acid, purines and secondary metabolites)	12	8.88
5	GO:0008270 zinc ion binding	12	8.88
6	GO:0005524 ATP binding	11	8.41
