# Supplementary material for: Global temporal dynamic landscape of pathogen-mediated subversion of Arabidopsis innate immunity
Source: Sci Rep. 2017 Aug 10;7:7849. doi: 10.1038/s41598-017-08073-z (PMC5552879; doi:10.1038/s41598-017-08073-z)
Supplement: Supplementary file 8 — Supplementary Table S7 [file 41598_2017_8073_MOESM8_ESM.xls]

## Sheet: Supplementary Table S7
Supplementary Table S7. Primers used to perform genotyping and qRT-PCR
Primers	Sequence
AT1G17380_qRTPCR_F	CACCGTCTGATTTGATATGGG
AT1G17380_qRTPCR_R	TCATCGTTATCCTCCCAAGC
AT1G06460_qRTPCR_F	ATGAGACAGGCTTCGACTAATG
AT1G06460_qRTPCR_R	CGTACGCAGGTGAAGAAGAA
AT2G04030_qRTPCR_F	CGCTGCTTGTAAGAATGCAC
AT2G04030_qRTPCR_R	CCTCTGTTTCTCCGCTTTTG
AT4G30490_qRTPCR_F	ACTTCTTACTCACCCGTCAAAG
AT4G30490_qRTPCR_r	CCTCTGCTTCTTCCAAGTACAA
AT4G33030_qRTPCR_F	TATGGTAAAGGTGGTCAGACGAGAGG
AT4G33030_qRTPCR_F	GTCATCTTTTTCACGTCTAGCCCAAG
WRKY22_qRTPCR_F	GTTTTGCCTGTTGAGGA
WRKY22_qRTPCR_R	GCACTGTTCACAACCC
FRK1_qRTPCR_F	AAGATGGCGACTTCG
FRK1_qRTPCR_R	GCAGGTTGGCCTGTAA
UBQ5-QRTPCR-F	GTAAACGTAGGTGAGTCC
UBQ5-QRTPCR-R	GACGCTTCATCTCGTCC
SALK_060950 genotyping_F	TGACCTGGAAAACAACTATGC
SALK_060950 genotyping_R	GAGAAGGAAAGGTGTCAAGGC
SAIL_747_D04 genotyping _F	AATGGTTGAGAGAAATGTGCG
SAIL_747_D04 genotyping _R	GAATAGATGCGCAATTCGAAG
SALK_114949C genotyping_F	GTCTCAGACGCCATCTGCTAC
SALK_114949C genotyping_R	TCCGTACTTCAAACAAATCCG
SALK_058117C genotyping_F	GAATTGGCCAATTGGGATATC
SALK_058117C genotyping_R	CACTTAACCGGTTCTGTGTGC
